# Supplementary material for: Diversity of the parB and repA genes of the Burkholderia cepacia complex and their utility for rapid identification of Burkholderia cenocepacia
Source: BMC Microbiol. 2008 Mar 7;8:44. doi: 10.1186/1471-2180-8-44 (PMC2324101; doi:10.1186/1471-2180-8-44)
Supplement: Additional file 1 — Sequences repA. Sequences of the repA gene retrieved for 83 Burkholderia cepacia complex isolates (67 different STs) are provided in multi-fasta format after performing the multiple alignment. Each sequence title contains the internal number, genomovar and ST number of the organism it came from. Reference sequences from 9 Burkholderia strains with finished genomes are also included. [file 1471-2180-8-44-S1.txt]

>1_gvar_I_ST_10
----------------------------------------------------------------------
----------------------------------------------------------------------
----------------------------------------------------------------------
----------------------------------------------------------------------
----------------------------------------------------------------------
----------------------------------------------------------------------
--------------------------------------------------------------GCACGAAT
GCGGTTTTCCTCGCTGTCCGCATAGAGCGTCTGCGCTTCCTTCAGCGGGATCCCGATCTT-CACCATCCG
GTCGA-CCAGCGTGCTGTCGAACACGTTCGGATGTTCGTCGAGCGCGAGCATCGGCTGCTTGCGCTCGGT
CACACGGAACTGGATCTCCGCGACCCGACGCCCTTCACGGTGTTCGATCAGCTCGACGAAGATGTTGGTG
ACCGCGTTGACTTCCGCGAT-CGCGGGACGCAGATAGTCGCGCTTGAAGTACTTGTACTCACGTTTTGCT
TCGTCGCCGGCTTCCGTGTCGGGCGTGCCCGACAGGATCGGCCGCCACCATTCCCACGGCTCACGCATCG
TCAGGTGGCTCGGGTTCGTCAGGTAGCGCACGCAGATTTCGTACAGCGCGAGGCCGGCGCTGCTG-CGCA
GCTGGCTCTGGAACTGCAGGCTCAGGC-GCGCGTACTGGACCGGGTCGAGCAGCTTTTTCTTGA--TCTT
CGGCGCGAACGAGAATTCGACCCACACGCGGCGGGTCGCCGGATCCTCGAGAATTTCGGCGTCGGCGATC
AGCGTCGAGATCCCCCACTTGCGTCCCGGCTTCTGGCTCGACGTCCCCGTGCTCCATTCGAC--CTGCAC
CGACACCATGCGGCGC-AGGTGTTCC-TTCACCAGCGCGGTGTCGTTCGAATCGAAG-GCGGAGTT-GGC
GACGATGTCC-GAG--AGCAGCGCGCGATACGTATCGCCCGAGTCGTCGGCCTGCT------GCGCCACG
GCCAGCAGGACATTGAACAGCTTGCGAGTGAGGAGCGTGATCTTGCCGCTCTTCGGCTGAATTGCGATCG
CCTCGACGGCCTTACGCAATTCGGCTGAA-----------------------------------------
----------------------------------------------------------------------
-------------------------------------
>10_gvar_IIIA_ST_29
----------------------------------------------------------------------
----------------------------------------------------------------------
----------------------------------------------------------------------
----------------------------------------------------------------------
----------------------------------------------------------------------
----------------------------------------------------------------------
----------------------------------------------------------------------
---------CTCGCTGTCCGCGTAGAGCGTCTGCGCTTCCTTCAGCGGGATCCCGAGCTT-CACCATCCG
GTCGA-CCAGCGTGCTGTCGAACACGTTCGGATGTTCGTCGAGCGCGAGCATCGGCTGCTTGCGCTCGGT
CACGCGGAACTGGATCTCGGCAACCCGGCGCCCTTCGCGGTGCTCGATCAGCTCGACGAAGATGTTCGTG
ACCGCGTTGACTTCCGCGAT-CGCCGGGCGCAGGTAGTCGCGCTTGAAGTACTTGTACTCGCGCTTCGCT
TCGTCGCCGGCTTCCGTGTCGGGTGTGCCCGACAGGATCGGCCGCCACCATTCCCACGGCTCGCGCATCG
TCAGGTGGCTCGGGTTCGTCAGGTAGCGCACGCAGATCTCGTACAGCGCGAGACCCGCGCTGCTG-CGCA
GCTGGCTCTGGAACTGCAGGCTCAGAC-GCGCGTACTGGACCGGGTCGAGCAGCTTCTTCTTGA--TCTT
CGGCGCGAACGAGAATTCGACCCACACGCGGCGGGTGGTCGGATCCTCGAGAATTTCCGCATCCGCGATC
AGCGTGGAGATCCCCCACTTGCGGCCCGGCTTCTGGCTCGACGTCCCCGTGCTCCATTCGAC--CTGCAC
CGACACCATGCGGCGC-AGG--------------------------------------------------
----------------------------------------------------------------------
----------------------------------------------------------------------
----------------------------------------------------------------------
----------------------------------------------------------------------
-------------------------------------
>102_GroupK_ST_98
----------------------------------------------------------------------
----------------------------------------------------------------------
----------------------------------------------------------------------
----------------------------------------------------------------------
----------------------------------------------------------------------
----------------------------------------------------------------------
----------------------------------------------------------------------
------------------CGCATAGAGCGTCTGCGCTTCCTTCAGCGGGATCCCGAGCTT-CACCATCCG
GTCGA-CCAGCGTGCTGTCGAACACGTTCGGGTGCTCGTCGAGCGCGAGCATCGGCTGCTTGCGCTCGGT
CACGCGGAACTGGATCTCCGCCACACGGCGCCCTTCACGGTGCTCGATCAGCTCGACGAAGATGTTGGTG
ACTGCGTTGACTTCCGCGAT-CGCGGGACGCAGATAGTCGCGCTTGAAGTACTTGTACTCGCGCTTCGCC
TCGTCGCCGGCTTCCGTATCAGGCGTGCCCGACAGGATCGGCCGCCACCATTCCCACGGCTCGCGCATCG
TCAGGTGGCTCGGGTTCGTCAGGTAGCGCACGCAGATTTCGTACAGCGCGAGACCGGCGCTGCTG-CGCA
GCTGGCTCTGGAACTGCAGGCTCAGGC-GTGCATACTGGACCGGGTCGAGCAGCTTCTTCTTGA--TCTT
CGGCGCGAACGAGAATTCGACCCACACGCGGCGGGTCGCCGGATCCTCGAGAATTTCCGCGTCGGCGATC
AGCGTCGAGATCCCCCACTTGCGGCCCGGCTTCTGGCTCGACGTC-------------------------
----------------------------------------------------------------------
----------------------------------------------------------------------
----------------------------------------------------------------------
----------------------------------------------------------------------
----------------------------------------------------------------------
-------------------------------------
>103_GroupK_ST_103
----------------------------------------------------------------------
----------------------------------------------------------------------
----------------------------------------------------------------------
----------------------------------------------------------------------
----------------------------------------------------------------------
----------------------------------------------------------------------
----------------------------------------------------------------------
-----TCTCCTCGCTGTCCGCATAGAGCGTCTGCGCTTCCTTCAGCGGGATCCCGAGCTT-CACCATCCG
GTCGA-CCAGCGTGCTGTCGAACACGTTCGGGTGTTCGTCGAGCGCGAGCATCGGCTGCTTGCGCTCGGT
CACGCGGAACTGGATCTCGGCCACCCGGCGCCCTTCACGGTGCTCGATCAGCTCGACGAAGATGTTGGTG
ACTGCGTTGACTTCCGCGAT-CGCGGGACGCAGATAGTCGCGCTTGAAGTACTTGTACTCGCGCTTCGCC
TCGTCGCCGGCCTCCGTGTCGGGCGTGCCCGACAGGATCGGCCGCCACCATTCCCACGGCTCGCGCATCG
TCAGGTGGCTCGGGTTCGTCAGGTAGCGCACGCAGATTTCGTACAGCGCGAGACCGGCGCTGCTG-CGCA
GCTGGCTCTGGAACTGCAGGCTCAGGC-GTGCATACTGAACCGGGTCGAGCAACTTCTTCTTGA--TCTT
CGGCGCGAACGAGAATTCGACCCATACGCGACGGGTCGCCGGATCCTCGAGAATTTCCGCGTCGGCGATC
AGCGTCGAGATCCCCCACTTGCGGCCCGGCTTCTGGCTCGACGTCCCGGTGCTCCATTCAAC--CTGCAC
CGACACCATGCG----------------------------------------------------------
----------------------------------------------------------------------
----------------------------------------------------------------------
----------------------------------------------------------------------
----------------------------------------------------------------------
-------------------------------------
>105_gvar_IIIB_ST_202
----------------------------------------------------------------------
----------------------------------------------------------------------
----------------------------------------------------------------------
----------------------------------------------------------------------
----------------------------------------------------------------------
----------------------------------------------------------------------
----------------------------------------------------------------------
------TTCCTCGCTGTCCGCATAGAGCGTCTGCGCTTCCTTCAGCGGGATCCCGAGCTT-CACCATCCG
GTCGA-CCAGCGTGCTGTCGAACACGTTCGGGTGTTCGTCGAGCGCGAGCATCGGCTGCTTGCGCTCGGT
CACGCGGAATTGGATCTCGGCCACCCGACGCCCTTCGCGATGCTCGATCAGCTCGACGAAGATGTTGGTG
ACCGCGTTGACTTCCGCGAT-CGCGGGGCGCAGGTAGTCGCGCTTGAAGTACTTGTACTCGCGCTTCGCT
TCGTCGCCGGCTTCCGTGTCGGGCGTGCCCGACAGGATCGGCCGCCACCACTCCCACGGCTCGCGCATCG
TCAGATGGCTCGGGTTCGTCAGATAGCGCACGCAGATCTCGTACAGCGCGAGACCGGCGCTGCTG-CGCA
GCTGGCTCTGGAACTGCAGGCTCAGGC-GCGCATACTGGACCGGGTCGAGCAGTTTCTTCTTGA--TCTT
CGGCGCGAACGAGAATTCGACCCACACGCGGCGGGTGGTCGGGTCCTCGAGGATTTCCGCATCGGCGATC
AGCGTGGAGATCCCCCACTTGCGGCCCGGCTTCTGGCTCGACGTCCCCGTGCTCCATTCGAC--CTGCAC
CGACACCATGCGGCGC-AGGTGTTCC-TTCACCAATGCGGTGTCGTTCGAATCGAAA-GCGGAGTT-GGC
GACGATGTC--CGA-CAGCAGCGCGCGATATGTATCGCCCGAGTCGTCGGCCTGCT------GCGCGACG
GCCAGCAGGACATTGAACAGCTTGCGAGTG----------------------------------------
----------------------------------------------------------------------
----------------------------------------------------------------------
-------------------------------------
>106_BCC5_ST_185
----------------------------------------------------------------------
----------------------------------------------------------------------
----------------------------------------------------------------------
----------------------------------------------------------------------
----------------------------------------------------------------------
----------------------------------------------------------------------
----------------------------------------------------------------------
-CGGTTTTCCTCGCTGTCCGCATAGAGCGTCTGCGCTTCCTTCAGCGGGATCCCGAGCTT-CACCATCCG
GTCGA-CCAGCGTGCTGTCGAACACGTTCGGGTGTTCGTCGAGCGCGAGCATCGGTTGCTTGCGCTCGGT
CACGCGGAACTGGATCTCGGCAACCCGACGCCCTTCGCGATGCTCGATCAGCTCGACGAAGATGTTGGTG
ACCGCATTGACTTCCGCGAT-CGCGGGCCGCAGGTAGTCACGCTTGAAGTACTTGTACTCGCGCTTCGCT
TCGTCGCCGGCTTCCGTGTCGGGTGTGCCCGACAGGATCGGCCGCCACCATTCCCACGGCTCGCGCATCG
TCAGGTGGCTCGGGTTCGTCAGGTAGCGCACGCAGATCTCGTACAGCGCGAGACCGGCGCTGCTG-CGCA
GCTGGCTCTGGAACTGCAGGCTCAGGC-GCGCATACTGGACCGGGTCGAGCAGCTTCTTCTTGA--TCTT
CGGTGCGAACGAGAATTCGACCCACACGCGGCGGGTGGTCGGATCCTCGAGAATTTCCGCATCGGCGATC
AGCGTGGAGATCCCCCACTTGCGGCCCGGCTTCTGGCTCGAGG---------------------------
----------------------------------------------------------------------
----------------------------------------------------------------------
----------------------------------------------------------------------
----------------------------------------------------------------------
----------------------------------------------------------------------
-------------------------------------
>107_BCC5_ST_284
----------------------------------------------------------------------
----------------------------------------------------------------------
----------------------------------------------------------------------
----------------------------------------------------------------------
----------------------------------------------------------------------
----------------------------------------------------------------------
----------------------------------------------------------------------
-------------------------------TGCGCTTCCTTCAGCGGGATCCCGAGCTT-CACCATCCG
GTCGA-CCAGCGTGCTGTCGAACACGTTCGGGTGTTCGTCGAGCGCGAGCATCGGTTGCTTGCGCTCGGT
CACGCGGAACTGGATCTCGGCAACCCGACGCCCTTCGCGATGCTCGATCAGCTCGACGAAGATGTTGGTG
ACCGCATTGACTTCCGCGAT-CGCGGGCCGCAGGTAGTCACGCTTGAAGTACTTGTACTCGCGCTTCGCT
TCGTCGCCGGCTTCCGTGTCGGGTGTGCCCGACAGGATCGGCCGCCACCATTCCCACGGCTCGCGCATCG
TCAGGTGGCTCGGGTTCGTCAGGTAGCGCACGCAGATCTCGTACAGCGCGAGACCGGCGCTGCTG-CGCA
GCTGGCTCTGGAACTGCAGGCTCAGGC-GCGCATACTGGACCGGGTCGAGCAGCTTCTTCTTGA--TCTT
CGGTGCGAACGAGAATTCGACCCACACGCGGCGGGTGGTCGGATCCTCGAGAATTTCCGCATCGGCGATC
AGCGTGGAGATCCCCCACTTGCGGCCCGGCTTCTGGCTCGAGGTCCCCGTGCTCCATTCGAC--CTGCAC
CGACACCATGCGGCNC-ATAAANGGGGTTCACCAGCGCGGTGTCGTTCGAATCGAAA-GCGGAGT--GGC
GACG------------------------------------------------------------------
----------------------------------------------------------------------
----------------------------------------------------------------------
----------------------------------------------------------------------
-------------------------------------
>11_gvar_IIIB_ST_35
----------------------------------------------------------------------
----------------------------------------------------------------------
----------------------------------------------------------------------
----------------------------------------------------------------------
----------------------------------------------------------------------
----------------------------------------------------------------------
--------------------------------------------------------------GCACGAAT
CCGGTTTTCCTCGCTGTCCGCATAGAGCGTCTGCGCTTCCTTCAGCGGGATTCCGAGCTT-CACCATCCG
GTCGA-CCAGCGTGCTGTCGAACACGTTCGGGTGCTCGTCGAGCGCGAGCATCGGCTGCTTGCGCTCGGT
CACGCGGAACTGGATCTCGGCCACCCGACGCCCTTCGCGGTGCTCGATCAGCTCGACGAAGATGTTGGTG
ACCGCGTTGACTTCCGCGAT-CGCGGGGCGCAGGTAGTCGCGCTTGAAGTACTTGTACTCGCGCTTCGCT
TCGTCGCCGGCTTCCGTGTCGGGCGTGCCCGACAGGATCGGCCGCCACCATTCCCACGGCTCGCGCATCG
TCAGGTGGCTCGGGTTCGTCAGGTAGCGCACGCAGATCTCGTACAGCGCGAGACCGGCGCTGCTG-CGCA
GCTGGCTCTGGAACTGCAGGCTCAG-CCGCGCATACTGGACCGGGTCGAGCAGCTTCTTCTTGA--TCTT
CGGCGCGAACGAGAATTCGACCCACACGCGGCGGGTGGTCGGGTCCTCGAGAATTTCCGCATCGGCGATC
AGCGTCGAAATCCCCCACTTGCGGCCCGGCTTCTGGCTCGACGTCCCCGTGCTCCATTCGAC--CTGCAC
CGACACCATGCGGCGC-AGGTGTTCC-TTCACCAATGCGGTGTCGTTCGAATCGAAA-GCGGAGTT-CGC
GACGATGTC--CGA-CAGCAGCGCGCGATATGTATCGCCCGAGTCGTCGGCCTGCT------GCGCGACG
GCCAGCAGGACATTGAACAGCTTGCGAGTGA---------------------------------------
----------------------------------------------------------------------
----------------------------------------------------------------------
-------------------------------------
>110_gvar_IIIA_ST_211
----------------------------------------------------------------------
----------------------------------------------------------------------
----------------------------------------------------------------------
----------------------------------------------------------------------
----------------------------------------------------------------------
----------------------------------------------------------------------
----------------------------------------------------------------------
-----------------------------------------TCAGCGGGATCCCGAGCTT-CACCATCCG
GTCGA-CCAGCGTGCTGTCGAACACGTTCGGGTGTTCGTCGAGCGCGAGCATCGGCTGCTTGCGCTCGGT
CACGCGGAACTGGATCTCGGCAACCCGGCGCCCTTCGCGGTGCTCGATCAGCTCGACGAAGATGTTCGTG
ACCGCGTTGACTTCCGCGAT-CGCCGGGCGCAGGTAGTCGCGCTTGAAGTACTTGTACTCGCGCTTCGCT
TCGTCGCCGGCTTCCGTGTCGGGTGTGCCCGACAGGATCGGCCGCCACCATTCCCACGGCTCGCGCATCG
TCAGGTGGCTCGGGTTCGTCAGGTAGCGCACGCAGATCTCGTACAGCGCGAGACCCGCGCTGCTG-CGCA
GCTGGCTCTGGAACTGCAGGCTCAGAC-GCGCGTACTGGACCGGGTCGAGCAGCTTCTTCTTGA--TCTT
CGGCGCGAACGAGAATTCGACCCACACGCGGCGGGTGGTCGGATCCTCGAGAATTTCCGCATCCGCGATC
AGCGTGGAGATCCCCCACTTGCGACCCGGCTTCTGGCTCGACGTCCCCGTGCTCCATTCGAC--CTGCAC
CGACACCATGCGGCGC-AGGTGTTCC-TTCACCAAGGCGGTGTCGTTCGAAT------------------
----------------------------------------------------------------------
----------------------------------------------------------------------
----------------------------------------------------------------------
----------------------------------------------------------------------
-------------------------------------
>111_gvar_IIIB_ST_38
----------------------------------------------------------------------
----------------------------------------------------------------------
----------------------------------------------------------------------
----------------------------------------------------------------------
----------------------------------------------------------------------
----------------------------------------------------------------------
---------------------------------------------------------------------A
TCCGGTTTCCTCGCTGTCCGCATAGAGCGTCTGCGCTTCCTTCAGCGGGATCCCGAGCTT-CACCATCCG
GTCGA-CCAACGTGCTGTCGAACACGTTCGGGTGCTCGTCGAGCGCGAGCATCGGCTGCTTGCGCTCGGT
CACGCGGAACTGGATCTCGGCCACCCGACGCCCTTCGCGGTGCTCGATCAGCTCGACGAAGATGTTGGTG
ACCGCGTTGACTTCCGCGAT-CGCGGGGCGCAGGTAGTCGCGCTTGAAGTACTTGTACTCGCGCTTCGCT
TCGTCGCCGGCTTCCGTGTCGGGCGTGCCCGACAGGATCGGCCGCCACCATTCCCACGGCTCGCGCATCG
TCAGGTGGCTCGGGTTCGTCAGGTAGCGCACGCAGATCTCGTACAGCGCGAGACCGGCGCTGCTG-CGCA
GCTGGCTCTGGAACTGCAGGCTCAGCC-GCGCATACTGGACCGGGTCGAGCAGCTTCTTCTTGA--TCTT
CGGCGCGAACGAGAATTCGACCCACACGCGGCGGGTGGTCGGGTCCTCGAGAATTTCCGCATCGGCGATC
AGCGTGGAGATCCCCCACTTGCGGCCCGGCTTCTGGCTCGACGTCCCCGTGCTCCATTCGAC--CTGCAC
CGACACCATGCGGCGC-AGGTGTTCC-TTCACCAATGCGGTGTCGTTCGAATCGAAA-GCGGAGTT-CGC
GACGATGTC--CGA-CAGCAGCGCGCGATATGTATCGCCCGAGTCGTCGGCCTGCT------GCGCGACG
GCCAGCAGGACATTGAACAGCTTGCGAGTGAGGAGCGTGATCTTGCCGCTCTTCGGCTGAATGGCGATCG
CCTCG-----------------------------------------------------------------
----------------------------------------------------------------------
-------------------------------------
>112_gvar_IIIA_ST_216
----------------------------------------------------------------------
----------------------------------------------------------------------
----------------------------------------------------------------------
----------------------------------------------------------------------
----------------------------------------------------------------------
----------------------------------------------------------------------
----------------------------------------------------------------------
------TTCCTCGCTGTCCGCGTAGAGCGTCTGCGCTTCCTTCAGCGGGATCCCGAGCTT-CACCATCCG
GTCGA-CCAGCGTGCTGTCGAACACGTTCGGGTGTTCGTCGAGCGCGAGCATCGGCTGCTTGCGCTCGGT
CACGCGGAACTGGATCTCGGCAACCCGGCGCCCTTCGCGGTGCTCGATCAGCTCGACGAAGATGTTCGTG
ACCGCGTTGACTTCCGCGAT-CGCCGGGCGCAGGTAGTCGCGCTTGAAGTACTTGTACTCGCGCTTCGCT
TCGTCGCCGGCTTCCGTGTCGGGTGTGCCCGACAGGATCGGCCGCCACCATTCCCACGGCTCGCGCATCG
TCAGGTGGCTCGGGTTCGTCAGGTAGCGCACGCAGATCTCGTACAGCGCGAGACCCGCGCTGCTG-CGCA
GCTGGCTCTGGAACTGCAGGCTCAGAC-GCGCGTACTGGACCGGGTCGAGCAGCTTCTTCTTGA--TCTT
CGGCGCGAACGAGAATTCGACCCACACGCGGCGGGTGGTCGGATCCTCGAGAATTTCCGCATCCGCGATC
AGCGTGGAGATCCCCCACTTGCGGCCCGGCTTCTGGCTCGACGTCCCCGTGCTCCATTCGAC--CTGCAC
CGACACCATGCGGCGC-AGGTGTTCC-TTCACCAAGGCGGTGTCGTTCGAATCGAAA-GCGGAGTT-GGC
GACGATGTC--CGA-CAGCAGTGCGCGATACGTATCGCCCGAGTCGTCGGCCTGCT------GCGCGACG
GCCAGCAGGACATTGAACAGCTTGCGAGTGAGGA------------------------------------
----------------------------------------------------------------------
----------------------------------------------------------------------
-------------------------------------
>116_gvar_IIIA_ST_217
----------------------------------------------------------------------
----------------------------------------------------------------------
----------------------------------------------------------------------
----------------------------------------------------------------------
----------------------------------------------------------------------
----------------------------------------------------------------------
----------------------------------------------------------------------
------TTCCTCGCTGTCCGCGTAGAGCGTCTGCGCTTCCTTCAGCGGGATCCCGAGCTT-CACCATCCG
GTCGA-CCAGCGTGCTGTCGAACACGTTCGGGTGTTCGTCGAGCGCGAGCATCGGCTGCTTGCGCTCGGT
CACGCGGAACTGGATCTCGGCAACCCGGCGCCCTTCGCGGTGCTCGATCAGCTCGACGAAGATGTTCGTG
ACCGCGTTGACTTCCGCGAT-CGCCGGGCGCAGGTAGTCGCGCTTGAAGTACTTGTACTCGCGCTTCGCT
TCGTCGCCGGCTTCCGTGTCGGGTGTGCCCGACAGGATCGGCCGCCACCATTCCCACGGCTCGCGCATCG
TCAGGTGGCTCGGGTTCGTCAGGTAGCGCACGCAGATCTCGTACAGCGCGAGACCCGCGCTGCTG-CGCA
GCTGGCTCTGGAACTGCAGGCTCAGAC-GCGCGTACTGGACCGGGTCGAGCAGCTTCTTCTTGA--TCTT
CGGCGCGAACGAGAATTCGACCCACACGCGGCGGGTGGTCGGATCCTCGAGAATTTCCGCATCCGCGATC
AGCGTGGAGATCCCCCACTTGCGGCCCGGCTTCTGGCTCGACGTCCCCGTGCTCCATTCGAC--CTGCAC
CGACACCATGCGGCGC-AGGTGTTCC-TTCACCAAGGCGGTGTCGTTCGAATCGAAA-GCGGAGTT-GGC
GACGATGTC--CGA-CAGCAGTGCGCGATACGTATCGCCCGAGTCGTCGGCCTGCT------GCGCGACG
GCCAGCAGGACATTGAACAGCTTGCGAGTGAGGAGCGTGATCTTGCCGCTCTTCGGCTGAATGGCGATCG
CCTCGACGGCCT----------------------------------------------------------
----------------------------------------------------------------------
-------------------------------------
>117_gvar_IIIA_ST_28
----------------------------------------------------------------------
----------------------------------------------------------------------
----------------------------------------------------------------------
----------------------------------------------------------------------
----------------------------------------------------------------------
----------------------------------------------------------------------
----------------------------------------------------------------------
-----TTTCCTCGCTGTCCGCGTAGAGCGTCTGCGCTTCCTTCAGCGGGATCCCGAGCTT-CACCATCCG
GTCGA-CCAGCGTGCTGTCGAACACGTTCGGATGTTCGTCGAGCGCGAGCATCGGCTGCTTGCGCTCGGT
CACGCGGAACTGGATCTCGGCAACCCGGCGCCCTTCGCGGTGCTCGATCAGCTCGACGAAGATGTTCGTG
ACCGCGTTGACTTCCGCGAT-CGCCGGGCGCAGGTAGTCGCGCTTGAAGTACTTGTACTCGCGCTTCGCT
TCGTCGCCGGCTTCCGTGTCGGGTGTGCCCGACAGGATCGGCCGCCACCATTCCCACGGCTCGCGCATCG
TCAGGTGGCTCGGGTTCGTCAGGTAGCGCACGCAGATCTCGTACAGCGCGAGACCCGCGCTGCTG-CGCA
GCTGGCTCTGGAACTGCAGGCTCAGAC-GCGCGTACTGGACCGGGTCGAGCAGCTTCTTCTTGA--TCTT
CGGCGCGAACGAGAATTCGACCCACACGCGGCGGGTGGTCGGATCCTCGAGAATTTCCGCATCCGCGATC
AGCGTGGAGATCCCCCACTTGCGGCCCGGCTTCTGGCTCGACGTCCCCGTGCTCCATTCGAC--CTGCAC
CGACACCATGCGGCGC-AGGTGTTCC-TTCACCAAGGCGGTGTCGTTCGAATCGAAA-GCGGAGTT-GGC
GACGATGTC--CGA-CAGCAGTGCGCGATACGTATCGCCCGAGTCGTCGGCCTGCT------GCGCGACG
GCCAGCAGGACATTGAACAGCTTGCGAGTG----------------------------------------
----------------------------------------------------------------------
----------------------------------------------------------------------
-------------------------------------
>119_gvar_IIIA_ST_44
----------------------------------------------------------------------
----------------------------------------------------------------------
----------------------------------------------------------------------
----------------------------------------------------------------------
----------------------------------------------------------------------
----------------------------------------------------------------------
----------------------------------------------------------------------
----------------------------------------------------------------------
------------------------------GGTGTTCGTCGAGCGCGAGCATCGGCTGCTTGCGCTCGGT
CACGCGGAACTGGATCTCGGCAACCCGGCGCCCTTCGCGGTGCTCGATCAGCTCGACGAAGATGTTCGTG
ACCGCGTTGACTTCCGCGAT-CGCCGGGCGCAGGTAGTCGCGCTTGAAGTACTTGTACTCGCGCTTCGCT
TCGTCGCCGGCTTCCGTGTCGGGTGTGCCCGACAGGATCGGCCGCCACCATTCCCACGGCTCGCGCATCG
TCAGGTGGCTCGGGTTCGTCAGGTAGCGCACGCAGATCTCGTACAGCGCGAGACCCGCGCTGCTG-CGCA
GCTGGCTCTGGAACTGCAGGCTCAGAC-GCGCGTACTGGACCGGGTCGAGCAGCTTCTTCTTGA--TCTT
CGGCGCGAACGAGAATTCGACCCACACGCGGCGGGTGGTCGGATCCTCGAGAATTTCCGCATCCGCGATC
AGCGTGGAGATCCCCCACTTGCGGCCCGGCTTCTGGCTCGACGTCCCCGTGCTCCATTCGAC--CTGCAC
CGACACCATGCGGCGC-AGGTGTTCC-TTCACCAAGGCGGTGTCGTTCGAATCGAAA-GCGGAGTT-GGC
GACGATGTC--CGA-CAGCAGTGCGCGATACGTATCGCCCGA----------------------------
----------------------------------------------------------------------
----------------------------------------------------------------------
----------------------------------------------------------------------
-------------------------------------
>12_gvar_IIIB_ST_40
----------------------------------------------------------------------
----------------------------------------------------------------------
----------------------------------------------------------------------
----------------------------------------------------------------------
----------------------------------------------------------------------
----------------------------------------------------------------------
----------------------------------------------------------------------
----------------------------------------------------------------------
----------------------------------------------------------------------
-------------------GCCACCCGACGCCCTTCGCGGTGCTCGATCAGCTCGACGAAGATGTTGGTG
ACCGCGTTGACTTCCGCGAT-CGCGGGACGCAGGTAGTCGCGCTTGAAGTACTTGTACTCGCGCTTCGCT
TCGTCGCCGGCTTCCGTGTCCGGCGTGCCCGACAGGATCGGCCGCCACCATTCCCACGGCTCGCGCATCG
TCAGATGGCTCGGGTTCGTCAGGTAGCGCACGCAGATCTCGTACAGCGCGAGACCGGCGCTGCTG-CGCA
GCTGGCTCTGGAACTGCAGGCTCAG-CCGCGCATACTGGACCGGGTCGAGCAGCTTCTTCTTGA--TCTT
CGGCGCGAACGAGAATTCGACCCACACGCGGCGGGTGGTCGGGTCCTCGAGAATTTCCGCATCGGCGATC
AGCGTGGAGATCCCCCACTTGCGGCCCGGCTTCTGGCTCGACGTC-------------------------
----------------------------------------------------------------------
----------------------------------------------------------------------
----------------------------------------------------------------------
----------------------------------------------------------------------
----------------------------------------------------------------------
-------------------------------------
>120_gvar_IIIA_ST_201
----------------------------------------------------------------------
----------------------------------------------------------------------
----------------------------------------------------------------------
----------------------------------------------------------------------
----------------------------------------------------------------------
----------------------------------------------------------------------
----------------------------------------------------------------------
--------------TGTCCGCGTAGAGCGTCTGCGCTTCCTTCAGCGGGATCCCGAGCTT-CACCATCCG
GTCGA-CCAGCGTGCTGTCGAACACGTTCGGATGTTCGTCGAGCGCGAGCATCGGCTGCTTGCGCTCGGT
CACGCGGAACTGGATCTCGGCAACCCGGCGCCCTTCGCGGTGCTCGATCAGCTCGACGAAGATGTTGGTG
ACCGCGTTGACTTCCGCGAT-CGCCGGGCGCAGGTAGTCGCGCTTGAAGTACTTGTACTCGCGCTTCGCT
TCGTCGCCGGCTTCCGTGTCGGGTGTGCCCGACAGGATCGGCCGCCACCATTCCCACGGCTCGCGCATCG
TCAGGTGGCTCGGGTTCGTCAGGTAGCGCACGCAGATCTCGTACAGCGCGAGACCCGCGCTGCTG-CGCA
GCTGGCTCTGGAACTGCAGGCTCAGAC-GCGCGTACTGGACCGGGTCGAGCAGCTTCTTCTTGA--TCTT
CGGCGCGAACGAGAATTCGACCCACACGCGGCGGGTGGTCGGATCCTCGAGAATTTCCGCATCCGCGATC
AGCGTGGAGATCCCCCACTTGCGGCCCGGCTTCTGGCTCGACGTCCCCGTGCTCCATTCGAC--CTGCAC
CGACACCATGCGGCGC-AGGTGTTCC-TTCACCAAGGCGGTGTCGTTCGAATCGAAA-GCGGAGTT-GGC
GA--------------------------------------------------------------------
----------------------------------------------------------------------
----------------------------------------------------------------------
----------------------------------------------------------------------
-------------------------------------
>121_gvar_IIIA_ST_331
----------------------------------------------------------------------
----------------------------------------------------------------------
----------------------------------------------------------------------
----------------------------------------------------------------------
----------------------------------------------------------------------
----------------------------------------------------------------------
----------------------------------------------------------------------
-----------------------------------CTTCCTTCAGCGGGATCCCGAGCTT-CACCATCCG
GTCGA-CCAGCGTGCTGTCGAACACGTTCGGGTGTTCGTCGAGCGCGAGCATCGGCTGCTTGCGCTCGGT
CACGCGGAACTGGATCTCGGCAACCCGGCGCCCTTCGCGGTGCTCGATCAGCTCGACGAAGATGTTCGTG
ACCGCGTTGACTTCCGCGAT-CGCCGGGCGCAGGTAGTCGCGCTTGAAGTACTTGTACTCGCGCTTCGCT
TCGTCGCCGGCTTCCGTGTCGGGTGTGCCCGACAGGATCGGCCGCCACCATTCCCACGGCTCGCGCATCG
TCAGGTGGCTCGGGTTCGTCAGGTAGCGCACGCAGATCTCGTACAGCGCGAGACCCGCGCTGCTG-CGCA
GCTGGCTCTGGAACTGCAGGCTCAGAC-GCGCGTACTGGACCGGGTCGAGCAGCTTCTTCTTGA--TCTT
CGGCGCGAACGAGAATTCGACCCACACGCGGCGGGTGGTCGGATCCTCGAGAATTTCCGCATCCGCGATC
AGCGTGGAGATCCCCCACTTGCGGCCCGGCTTCTGGCTCGACGTCCCCGTGCTCCATTCGAC--CTGCAC
CGACACCATGCGGCGC-AGGTGTTCC-TTCACCAAGGCGGTGTCGTTCGAATCGAAA-GCGGAGT--GGC
GACGATGTC--CGA-CAGCAGTGCGCGATACGTATCGCCCG-----------------------------
----------------------------------------------------------------------
----------------------------------------------------------------------
----------------------------------------------------------------------
-------------------------------------
>124_gvar_IIIB_ST_322
----------------------------------------------------------------------
----------------------------------------------------------------------
----------------------------------------------------------------------
----------------------------------------------------------------------
----------------------------------------------------------------------
----------------------------------------------------------------------
----------------------------------------------------------------------
-------------------------------TGCGCTTCCTTCAGCGGGATCCCGAGCTT-CACCATCCG
GTCGA-CCAGCGTGCTGTCGAACACGTTCGGGTGCTCGTCGAGCGCGAGCATCGGCTGCTTGCGCTCGGT
CACGCGGAACTGGATCTCGGCCACCCGACGCCCTTCGCGGTGCTCGATCAGCTCGACGAAGATGTTGGTG
ACCGCGTTGACTTCCGCGAT-CGCGGGGCGCAGGTAGTCGCGCTTGAAGTACTTGTACTCGCGCTTCGCT
TCGTCGCCGGCTTCCGTGTCGGGCGTGCCCGACAGGATCGGCCGCCACCATTCCCACGGCTCGCGCATCG
TCAGGTGGCTCGGGTTCGTCAGGTAGCGCACGCAGATCTCGTACAGCGCGAGACCGGCGCTGCTG-CGCA
GCTGGCTCTGGAACTGCAGGCTCAGCC-GCGCATACTGGACCGGGTCGAGCAGCTTCTTCTTGA--TCTT
CGGCGCGAACGAGAATTCGACCCACACGCGGCGGGTGGTCGGGTCCTCGAGAATTTCCGCATCGGCAATC
AGCGTGGAGATCCCCCACTTGCGGCCCGGCTTCTGGCTCGACGTCCCCGTGCTCCATTCGAC--CTGCAC
CGACACCATGCGGCGC-AGGTGTTCC-TTCACCAATGCGGTGTCGTTCGAATCGAAA-GCGGAGTT-CGC
GACGATGTC--CGA-CAGCAGCGCGCGATATGTATCGCCCGAGTCGTCGGCCTGCT------GCGCGACG
GCCAGCAGGACATTGAA-----------------------------------------------------
----------------------------------------------------------------------
----------------------------------------------------------------------
-------------------------------------
>125_gvar_IIIB_ST_203
----------------------------------------------------------------------
----------------------------------------------------------------------
----------------------------------------------------------------------
----------------------------------------------------------------------
----------------------------------------------------------------------
----------------------------------------------------------------------
----------------------------------------------------------------------
--------------------------------------CCTTCAGCGGGATCCCGAGCTT-CACCATCCG
GTCAA-CCAGCGTGCTGTCGAACACGTTCGGGTGTTCGTCGAGCGCGAGCATCGGCTGCTTGCGCTCGGT
CACGCGGAACTGGATCTCGGCCACCCGACGCCCTTCGCGGTGCTCGATCAGCTCGACGAAGATGTTGGTG
ACCGCGTTGACTTCCGCGAT-CGCGGGACGCAGGTAGTCGCGCTTGAAGTACTTGTACTCGCGCTTCGCT
TCGTCGCCGGCTTCCGTGTCCGGCGTGCCCGACAGGATCGGCCGCCACCATTCCCACGGCTCGCGCATCG
TCAGATGGCTCGGGTTCGTCAGGTAGCGCACGCAGATCTCGTACAGCGCGAGACCGGCGCTGCTG-CGCA
GCTGGCTCTGGAACTGCAGGCTCAGCC-GCGCATACTGGACCGGGTCGAGCAGCTTCTTCTTGA--TCTT
CGGCGCGAACGAGAATTCGACCCACACGCGGCGGGTGGTCGGGTCCTCGAGAATTTCCGCATCGGCGATC
AGCGTGGAGATCCCCCACTTGCGGCCCGGCTTCTGGCTCGACGTCCCCGTGCTCCATTCGAC--CTGCAC
CGACACCATGCGGCGC-AGGTGTTCC-TTCACCAATGCGGTGTCGTTCGAATCGAAA-GCGGAGTT-CGC
GACGATGTC--CGA-CAGCAGCGCGCGATATGTATCGCCCGAGTCGTCGGCCTGCT------GCGCGACG
GCCAGCAGGACATTGAACAGCTTGCGAGTGAGGAGCGTGATCTTGCCGCTCTTCGGCTGAATGGCGATCG
CCTCGACGGCCTTTCGCAATTCGGCTG-------------------------------------------
----------------------------------------------------------------------
-------------------------------------
>126_gvar_IIIB_ST_139
----------------------------------------------------------------------
----------------------------------------------------------------------
----------------------------------------------------------------------
----------------------------------------------------------------------
----------------------------------------------------------------------
----------------------------------------------------------------------
----------------------------------------------------------------------
----------------------------------------------------------TT-CACCATCCG
GTCGAACCAACGTGCTGTCGAACACGTTCGGGTGTTCGTCGAGCGCGAGCATCGGCTGCTTGCGCTCGGT
CACGCGGAACTGGATCTCGGCCACCCGACGCCCTTCGCGGTGCTCGATCAGCTCGACGAAGATGTTGGTG
ACCGCGTTGACTTCCGCGAT-CGCGGGACGCAGGTAGTCGCGCTTGAAGTACTTGTACTCGCGCTTCGCT
TCGTCGCCGGCTTCCGTGTCGGGCGTGCCCGACAGGATCGGCCGCCACCATTCCCACGGCTCGCGCATCG
TCAGGTGGCTCGGGTTCGTCAGGTAGCGCACGCAGATCTCGTACAGCGCGAGACCGGCGCTGCTG-CGCA
GCTGGCTCTGGAACTGCAGGCTCAG-CCGCGCATACTGGACCGGGTCGAGCAGCTTCTTCTTGA--TCTT
CGGCGCGAACGAGAATTCGACCCACACGCGGCGGGTGGTCGGGTCCTCGAGAATTTCCGCATCGGCGATC
AGCGTGGAAATCCCCCACTTGCGGCCCGGCTTCTGGCTCGACGTCCCCGTGCTCCATTCGAC--CTGCAC
CGACACCATGCG----------------------------------------------------------
----------------------------------------------------------------------
----------------------------------------------------------------------
----------------------------------------------------------------------
----------------------------------------------------------------------
-------------------------------------
>127_gvar_IIIB_ST_221
----------------------------------------------------------------------
----------------------------------------------------------------------
----------------------------------------------------------------------
----------------------------------------------------------------------
----------------------------------------------------------------------
----------------------------------------------------------------------
----------------------------------------------------------------------
-----TTTCCTCGCTGTCCGCATAGAGCGTCTGCGCTTCCTTCAACGGGATTCCGAGCTT-CACCATCCG
GTCGA-CCAGCGTGCTGTCGAACACGTTCGGGTGTTCGTCGAGCGCGAGCATCGGCTGCTTGCGCTCGGT
CACGCGGAACTGGATCTCGGCCACCCGACGCCCTTCGCGGTGCTCGATCAGCTCGACGAAGATGTTGGTG
ACCGCGTTGACTTCCGCGAT-CGCGGGACGCAGGTAGTCGCGCTTGAAGTACTTGTACTCGCGCTTCGCT
TCGTCGCCGGCTTCCGTGTCGGGCGTGCCCGACAGGATCGGCCGCCACCATTCCCACGGCTCGCGCATCG
TCAGGTGGCTCGGGTTCGTCAGGTAGCGCACGCAGATCTCGTACAGCGCGAGACCGGCGCTGCTG-CGCA
GCTGGCTCTGGAACTGCAGGCTCAG-CCGCGCATACTGGACCGGGTCGAGCAGCTTCTTCTTGA--TCTT
CGGCGCGAACGAGAATTCGACCCACACGCGGCGGGTGGTCGGGTCCTCGAGAATTTCCGCATCGGCGATC
AGCGTGGAGATCCCCCACTTGCGGCCCGGCTTCTGGCTCGACGTCCCCGTGCTCCATTCGAC--CTGCAC
CGACACCATGCGGCGC-AGGTGTTCC-TTCACCAAAGCGGTGTCGTTCGAATCGAAA-GCGGAGTT-CGC
GACGATGTC--CGA-CAGCA--------------------------------------------------
----------------------------------------------------------------------
----------------------------------------------------------------------
----------------------------------------------------------------------
-------------------------------------
>128_gvar_IIIB_ST_226
----------------------------------------------------------------------
----------------------------------------------------------------------
----------------------------------------------------------------------
----------------------------------------------------------------------
----------------------------------------------------------------------
----------------------------------------------------------------------
----------------------------------------------------------------------
---------CTCGCTGTCCGCATAGAGCGTCTGTGCTTCCTTCAGCGGGATCCCGAGCTT-CACCATCCG
GTCGA-CCAGCGTGCTGTCGAACACGTTCGGGTGTTCGTCGAGCGCGAGCATCGGCTGCTTGCGCTCGGT
CACGCGGAACTGGATCTCGGCCACCCGACGCCCTTCGCGGTGCTCGATCAGCTCGACGAAGATGTTGGTG
ACCGCGTTGACTTCCGCGAT-CGCGGGACGCAGGTAGTCGCGCTTGAAGTACTTGTACTCGCGCTTCGCT
TCGTCGCCGGCTTCCGTGTCGGGCGTGCCCGACAGGATCGGCCGCCACCATTCCCACGGCTCACGCATCG
TCAGGTGGCTCGGATTCGTCAGGTAGCGCACGCAGATCTCGTACAGCGCGAGACCGGCGCTGCTG-CGCA
GCTGGCTCTGGAACTGCAGGCTCAGCC-GCGCATACTGGACCGGGTCGAGCAGCTTCTTCTTGA--TCTT
CGGCGCGAACGAGAATTCGACCCACACGCGGCGGGTGGTCGGGTCCTCGAGAATTTCCGCATCGGCGATC
AGCGTCGAAATCCCCCACTTACGGCCCGGCTTCTGGCTCGACGTCCCCGTGCTCCATTCGAC--CTGCAC
CGACACCATGCGGCGC-AGGTGTTCC-TTCACCAATGCGGTGTCGTTCGAATCGAAA-GCGGAGTT-CGC
GACGATGTC--CGA-CAGCAGCGCGCGATATGTATCGCCCGAGTCGTCGGCCTGCT------GCGCGACG
GCCAGCAGGACATTGAACAGCTTGCGAGTGAGGAGCGTGATCTTGCCGCTCTTCGGCTGAATGGCGATCG
CCT-------------------------------------------------------------------
----------------------------------------------------------------------
-------------------------------------
>129_gvar_IIIB_ST_229
----------------------------------------------------------------------
----------------------------------------------------------------------
----------------------------------------------------------------------
----------------------------------------------------------------------
----------------------------------------------------------------------
----------------------------------------------------------------------
----------------------------------------------------------------------
---GTTTTCCTCGCTGTCCGCATAGAGCGTCTGCGCTTCCTTCAACGGGATTCCCAGCTT-CACCATCCG
GTCGA-CCAGCGTGCTGTCGAACACGTTCGGGTGTTCGTCGAGCGCGAGCATCGGCTGCTTGCGCTCGGT
CACGCGGAACTGGATCTCGGCCACCCGACGCCCTTCGCGGTGCTCGATCAGCTCGACGAAGATGTTGGTG
ACCGCGTTGACTTCCGCGAT-CGCGGGACGCAGGTAGTCGCGCTTGAAGTACTTGTACTCGCGCTTCGCT
TCGTCGCCGGCTTCCGTGTCGGGCGTGCCCGACAGGATCGGCCGCCACCATTCCCACGGCTCGCGCATCG
TCAGGTGGCTCGGGTTCGTCAGGTAGCGCACGCAGATCTCGTACAGCGCGAGACCGGCGCTGCTG-CGCA
GCTGGCTCTGGAACTGCAGGCTCAGCC-GCGCATACTGGACCGGGTCGAGCAGCTTCTTCTTGA--TCTT
CGGCGCGAACGAGAATTCGACCCACACGCGGCGGGTGGTCGGGTCCTCGAGAATTTCCGCATCGGCGATC
AGCGTGGAGATCCCCCACTTGCGGCCCGGCTTCTGGCTCGACGTCCCCGTGCTCCATTCGAC--CTGCAC
CGACACCATGCGGCGC-AGGTGTTCC-TTCACCAATGCGGTGTCGTTCGAATCGAAA-GCGGAGTT-CGC
GACGATGTC--CGA-CAGCAGCGCGCGATATGTATCGCCCGAGTCGTCGGCCTGCT------GCGCGACG
GCCAGCAGGACATTGAACAGCTTGCGAGTGAGGAGCGTGATCTTGCCGCTCTTCGGCTGAATGGCGATCG
CCTCGACGGCCTTTCGCAATTCG-----------------------------------------------
----------------------------------------------------------------------
-------------------------------------
>131_gvar_IIIB_ST_225
----------------------------------------------------------------------
----------------------------------------------------------------------
----------------------------------------------------------------------
----------------------------------------------------------------------
----------------------------------------------------------------------
----------------------------------------------------------------------
----------------------------------------------------------------------
-----TTTCCTCGCTGTCCGCATAGAGCGTCTGCGCTTCCTTCAGCGGGATCCCGAGCTT-CACCATCCG
GTCGA-CCAGCGTGCTGTCGAACACGTTCGGGTGTTCGTCGAGCGCGAGCATCGGCTGCTTGCGCTCGGT
CACGCGGAACTGGATCTCGGCCACCCGACGCCCTTCGCGGTGCTCGATCAGCTCGACGAAGATGTTGGTG
ACCGCGTTGACTTCCGCGAT-CGCGGGACGCAGGTAGTCGCGCTTGAAGTACTTGTACTCGCGCTTCGCT
TCGTCGCCGGCTTCCGTGTCGGGCGTGCCCGACAGGATCGGCCGCCACCATTCCCACGGCTCGCGCATCG
TCAGGTGGCTCGGGTTCGTCAGGTAGCGCACGCAGATCTCGTACAGCGCGAGACCGGCGCTGCTG-CGCA
GCTGGCTCTGGAACTGCAGGCTCAG-CCGCGCATACTGGACCGGGTCGAGCAGCTTCTTCTTGA--TCTT
CGGCGCGAACGAGAATTCAACCCACACGCGGCGGGTGGTCGGGTCCTCGAGAATTTCCGCATCGGCGATC
AGCGTGGAGATCCCCCACTTGCGGCCCGGCTTCTGGCTCGACGTCCCCGTGCTCCATTCGAC--CTGCAC
CGACACCATGCGGCGC-AGGTGTTCC-TTCACCAATGCGGTGTCGTTCGAATCGAAA-GCGGAGTT-CGC
GACGATGTC--CGA-CAGCAGCGCGCGATATGTGTCGCCCGAGTCGTCGGCCTGCT------GCGCGACG
GCCAGCAGGACATTGAACAGCTTGCGAGTGAGGA------------------------------------
----------------------------------------------------------------------
----------------------------------------------------------------------
-------------------------------------
>132_gvar_IIIB_ST_228
----------------------------------------------------------------------
----------------------------------------------------------------------
----------------------------------------------------------------------
----------------------------------------------------------------------
----------------------------------------------------------------------
----------------------------------------------------------------------
----------------------------------------------------------------------
----------------------------------------------------------------------
----------------------------------------------------------------------
--------------------CCACCCGACGCCCTTCGCGGTGCTCGATCAGCTCGACGAAGATGTTGGTG
ACTGCGTTGACTTCCGCGAT-CGCGGGGCGCAGGTAGTCGCGCTTGAAGTACTTGTACTCGCGCTTCGCT
TCGTCGCCGGCTTCCGTGTCGGGCGTGCCCGACAGGATCGGCCGCCACCATTCCCACGGCTCGCGCATCG
TCAGGTGGCTCGGGTTCGTCAGGTAGCGCACGCAGATCTCGTACAGCGCGAGACCGGCGCTGCTG-CGCA
GCTGGCTCTGGAACTGCAGACTCAG-CCGCGCATACTGGACCGGGTCGAGCAGCTTCTTCTTGA--TCTT
CGGCGCGAACGAGAATTCGACCCACACGCGGCGGGTGGTCGGGTCCTCGAGAATTTCCGCATCGGCGATC
AGCGTGGAAATCCCCCACTTGCGGCCCGGCTTCTGGCTCGACGT--------------------------
----------------------------------------------------------------------
----------------------------------------------------------------------
----------------------------------------------------------------------
----------------------------------------------------------------------
----------------------------------------------------------------------
-------------------------------------
>133_gvar_IIIB_ST_151
----------------------------------------------------------------------
----------------------------------------------------------------------
----------------------------------------------------------------------
----------------------------------------------------------------------
----------------------------------------------------------------------
----------------------------------------------------------------------
----------------------------------------------------TGCAGCGCGGCACGAATC
CGGTTT-TCCTCGCTGTCCGCATAGAGCGTCTGCGCTTCCTTCAACGGGATTCCCAGCTT-CACCATCCG
GTCGA-CCAGCGTGCTGTCGAACACGTTCGGGTGTTCGTCGAGCGCGAGCATCGGCTGCTTGCGCTCGGT
CACGCGGAACTGGATCTCGGCCACCCGACGCCCTTCGCGGTGCTCGATCAGCTCGACGAAGATGTTGGTG
ACCGCGTTGACTTCCGCGAT-CGCGGGACGCAGGTAGTCGCGCTTGAAGTACTTGTACTCGCGCTTCGCT
TCGTCGCCGGCTTCCGTGTCGGGCGTGCCCGACAGGATCGGCCGCCACCATTCCCACGGCTCGCGCATCG
TCAGGTGGCTCGGGTTCGTCAGGTAGCGCACGCAGATCTCGTACAGCGCGAGACCGGCGCTGCTG-CGCA
GCTGGCTCTGGAACTGCAGGCTCAGCC-GCGCATACTGGACCGGGTCGAGCAGCTTCTTCTTGA--TCTT
CGGCGCGAACGAGAATTCGACCCACACGCGGCGGGTGGTCGGGTCCTCGAGAATTTCCGCATCGGCGATC
AGCGTGGAGATCCCCCACTTGCGGCCCGGCTTCTGGCTCGACGTCCCCGTGCTCCATTCGAC--CTGCAC
CGACACCATGCGGCGC-AGGTGTTCC-TTCACCAATGCGGTGTCGTTCGAATCGAAA-GCGGAGTT-CGC
GACGATGTC--CGA-CAGCAGCGCGCGATATGTATCGCCCGAGTCGTCGGCCTGCT------GCGCGACG
GCCAGCAGGACATTGAACAGCTTGCGAGTGAGGAGCGTGATCTTGCCGCTCTTCGGCTGAATGGCGATCG
CCTCGACGGCCTTTCGC----AATTCGGCTGAACTG----------------------------------
----------------------------------------------------------------------
-------------------------------------
>136_gvar_IIIB_ST_224
----------------------------------------------------------------------
----------------------------------------------------------------------
----------------------------------------------------------------------
----------------------------------------------------------------------
----------------------------------------------------------------------
----------------------------------------------------------------------
----------------------------------------------------------------------
------TTCCTCGCTGTCCGCATAGAGCGTCTGCGCTTCCTTCAGCGGGATTCCGAGCTT-CACCATCCG
GTCGA-CCAGCGTGCTGTCGAACACGTTCGGGTGTTCGTCGAGCGCGAGCATCGGCTGCTTGCGCTCGGT
CACGCGGAACTGGATCTCGGCCACCCGACGCCCTTCGCGGTGCTCGATCAACTCGACGAAGATGTTGGTG
ACCGCGTTGACTTCCGCGAT-CGCGGGACGCAGGTAGTCGCGCTTGAAGTACTTGTACTCGCGCTTCGCT
TCGTCGCCGGCTTCCGTGTCGGGCGTGCCCGACAGGATCGGCCGCCACCATTCCCACGGCTCGCGCATCG
TCAGGTGGCTCGGGTTCGTCAGGTAGCGCACGCAGATCTCGTACAGCGCGAGACCGGCGCTGCTG-CGCA
GCTGGCTCTGGAACTGCAGGCTCAGCC-GCGCATACTGGACCGGGTCGAGCAGCTTCTTCTTGA--TCTT
CGGCGCGAACGAGAATTCGACCCACACGCGGCGGGTGGTCGGGTCCTCGAGAATTTCCGCATCGGCGATC
AGCGTGGAGATCCCCCACTTGCGGCCCGGCTTCTGGCTCGACGTCCCCGTGCTCCATTCGAC--CTGCAC
CGACACCATGCGGCGC-AGGTGTTCC-TTCACCAATGCGGTGTCGTTCGAATCGAAA-GCGGAGTT-CGC
GACGATGTC--CGA-CAGCAGCGCGCGATATGTATCGCCCGAGTCGTCGGCCTGCT------GCGCGACG
GCCAGCAGGACATTGAACAGCTTGCGAGTGAGGAGCGTGATCTTGCCGCTCTTCGGCTGAATG-------
----------------------------------------------------------------------
----------------------------------------------------------------------
-------------------------------------
>137_gvar_IIIB_ST_202
----------------------------------------------------------------------
----------------------------------------------------------------------
----------------------------------------------------------------------
----------------------------------------------------------------------
----------------------------------------------------------------------
----------------------------------------------------------------------
------------------------------------------------------------CGGCGCGAAT
CCGGTTTTCCTCGCTGTCCGCATAGAGCGTCTGCGCTTCCTTCAGCGGGATCCCGAGCTT-CACCATCCG
GTCGA-CCAGCGTGCTGTCGAACACGTTCGGGTGTTCGTCGAGCGCGAGCATCGGCTGCTTGCGCTCGGT
CACGCGGAATTGGATCTCGGCCACCCGACGCCCTTCGCGATGCTCGATCAGCTCGACGAAGATGTTGGTG
ACCGCGTTGACTTCCGCGAT-CGCGGGGCGCAGGTAGTCGCGCTTGAAGTACTTGTACTCGCGCTTCGCT
TCGTCGCCGGCTTCCGTGTCGGGCGTGCCCGACAGGATCGGCCGCCACCACTCCCACGGCTCGCGCATCG
TCAGATGGCTCGGGTTCGTCAGATAGCGCACGCAGATCTCGTACAGCGCGAGACCGGCGCTGCTG-CGCA
GCTGGCTCTGGAACTGCAGGCTCAGGC-GCGCATACTGGACCGGGTCGAGCAGTTTCTTCTTGA--TCTT
CGGCGCGAACGAGAATTCGACCCACACGCGGCGGGTGGTCGGGTCCTCGAGGATTTCCGCATCGGCGATC
AGCGTGGAGATCCCCCACTTGCGGCCCGGCTTCTGGCTCGACGTCCCCGTGCTCCATTCGAC--CTGCAC
CGACACCATGCGGCGC-AGGTGTTCC-TTCACCAATGCGGTGTCGTTCGAATCGAAA-GCGGAGTT-GGC
GACGATGTC--CGA-CAGCAGCGCGCGATATGTATCGCCCGAGTCGTCGGCCTGCT------GCGCGACG
GCCAGCAGGACATTGAACAGCTTGCGAGTGAGGAGCGTGATCTTGCCGCTCTTCGGCTGAATGGCGATCG
CCTCGACGGCCTTTCGCAATTCGGCTGAACTGGC------------------------------------
----------------------------------------------------------------------
-------------------------------------
>138_gvar_IIIB_ST_186
----------------------------------------------------------------------
----------------------------------------------------------------------
----------------------------------------------------------------------
----------------------------------------------------------------------
----------------------------------------------------------------------
----------------------------------------------------------------------
----------------------------------------------------------------------
-----------------------------------CTTCCTTCAACGGGATTCCCAGCTT-CACCATCCG
GTCGA-CCAGCGTGCTGTCGAACACGTTCGGGTGTTCGTCGAGCGCGAGCATCGGCTGCTTGCGCTCGGT
CACGCGGAACTGGATCTCGGCTACCCGACGCCCTTCGCGGTGCTCGATCAGCTCGACGAAGATGTTGGTG
ACCGCGTTGACTTCCGCGAT-CGCGGGACGCAGGTAGTCGCGCTTGAAGTACTTGTACTCGCGCTTCGCT
TCGTCGCCGGCTTCCGTGTCGGGCGTGCCCGACAGGATCGGCCGCCACCATTCCCACGGCTCGCGCATCG
TCAGGTGGCTCGGGTTCGTCAGGTAGCGCACGCAGATCTCGTACAGCGCGAGACCGGCGCTGCTG-CGCA
GCTGGCTCTGGAACTGCAGGCTCAGCC-GCGCATACTGGACCGGGTCGAGCAGCTTCTTCTTGA--TCTT
CGGCGCGAACGAGAATTCGACCCACACGCGGCGGGTGGTCGGGTCCTCGAGAATTTCCGCATCGGCGATC
AGCGTGGAGATCCCCCACTTGCGGCCCGGCTTCTGGCTCGACGTCCCCGTGCTCCATTCGAC--CTGCAC
CGACACCATGCGGCGC-AGGTGTTCC-TTCACCAATGCGGTGTCGTTCGAATCGAAA-GCGGAGTT-CGC
GACGATGTC--CGA-CAGCAGCGCGCGATATGTATCGCCCG-----------------------------
----------------------------------------------------------------------
----------------------------------------------------------------------
----------------------------------------------------------------------
-------------------------------------
>65_gvar_IIIB_ST_122
----------------------------------------------------------------------
----------------------------------------------------------------------
----------------------------------------------------------------------
----------------------------------------------------------------------
----------------------------------------------------------------------
----------------------------------------------------------------------
----------------------------------------------------------------------
------TTCCTCGCTGTCCGCATAGAGCGTCTGCGCTTCCTTCAACGGGATTCCCAGCTT-CACCATCCG
GTCGA-CCAGCGTGCTGTCGAACACGTTCGGGTGTTCGTCGAGCGCGAGCATCGGCTGCTTGCGCTCGGT
CACGCGGAACTGGATCTCGGCCACCCGACGCCCTTCGCGGTGCTCGATCAGCTCGACGAAGATGTTGGTG
ACCGCGTTGACTTCCGCGAT-CGCGGGACGCAGGTAGTCGCGCTTGAAGTACTTGTACTCGCGCTTCGCT
TCGTCGCCGGCTTCCGTGTCGGGCGTGCCCGACAGGATCGGCCGCCACCATTCCCACGGCTCGCGCATCG
TCAGGTGGCTCGGGTTCGTCAGGTAGCGCACGCAGATCTCGTACAGCGCGAGACCGGCGCTGCTG-CGCA
GCTGGCTCTGGAACTGCAGGCTCAGCC-GCGCATACTGGACCGGGTCGAGCAGCTTCTTCTTGA--TCTT
CGGCGCGAACGAGAATTCGACCCACACGCGGCGGGTGGTCGGGTCCTCGAGAATTTCCGCATCGGCGATC
AGCGTGGAGATCCCCCACTTGCGGCCCGGCTTCTGGCTCGACGTCCCCGTGCTCCATTCGAC--CTGCAC
CGACACCATGCGGCGC-AGGTGTTCC-TTCACCAATGCGGTGTCGTTCGAATCGAAA-GCGGAGTT-CGC
GACGATGTC--CGA-CAGCAGCGCGCGATATGTATCGCCCGAGTCGTCGGCCTGCT------GCGCGACG
GCCAGCAGGACATTGAACAGCTTGCGAGTGAGGAGCGTGATCTTGCCGCTCTTCGGCTGAATGGCGATCG
CCTCGACGGCCTTT--------------------------------------------------------
----------------------------------------------------------------------
-------------------------------------
>14_gvar_IIIB_ST_34
----------------------------------------------------------------------
----------------------------------------------------------------------
----------------------------------------------------------------------
----------------------------------------------------------------------
----------------------------------------------------------------------
----------------------------------------------------------------------
----------------------------------------------------------------------
----------------------------------------------------------------------
----------------------------------------------------------------------
----------------------------------------------ATCAGCTCGACGAAGATGTTGGTG
ACCGCGTTGACTTCAGCGAT-CGCGGGACGCAGGTAGTCGCGCTTGAAGTACTTGTACTCGCGCTTCGCT
TCGTCGCCGGCTTCCGTGTCGGGCGTGCCCGACAGGATCGGCCGCCACCATTCCCACGGCTCGCGCATCG
TCAGATGGCTCGGGTTCGTCAGGTAGCGCACGCAGATCTCGTACAGCGCGAGACCGGCGCTGCTG-CGCA
GCTGGCTCTGGAACTGCAGGCTCAGCC-GCGCATACTGGACCGGGTCGAGCAGCTTCTTCTTGA--TCTT
CGGCGCGAACGAGAATTCGACCCACACGCGGCGGGTGGTCGGGTCCTCGAGAATTTCCGCATCGGCGATC
AGCGTGGAGATCCCCCACTTGCGGCCCGGCTTCTGGCTCGACGTCCCCGTGCTCCATTCGAC--CTGCAC
CGACACCATACGGCGC-AGGTGTTCC-TTCACCAATGCGGTGTC--------------------------
----------------------------------------------------------------------
----------------------------------------------------------------------
----------------------------------------------------------------------
----------------------------------------------------------------------
-------------------------------------
>140_gvar_IIIB_ST_263
----------------------------------------------------------------------
----------------------------------------------------------------------
----------------------------------------------------------------------
----------------------------------------------------------------------
----------------------------------------------------------------------
----------------------------------------------------------------------
----------------------------------------------------------------------
----------------------------------------------------------------------
----------------------------------------------------------------------
----------------------------------------------------------------------
--------------CGCGAT-CGCGGGGCGCAGGTAGTCGCGCTTGAAGTACTTGTACTCGCGCTTCGCT
TCGTCGCCGGCTTCCGTGTCGGGCGTGCCCGACAGGATCGGCCGCCACCATTCCCACGGCTCGCGCATCG
TCAGGTGGCTCGGGTTCGTCAGGTAGCGCACGCAGATCTCGTACAGCGCGAGACCGGCGCTGCTG-CGCA
GCTGGCTCTGGAACTGCAGGCTCAGCC-GCGCATACTGGACCGGGTCGAGCAGCTTCTTCTTGA--TCTT
CGGCGCGAACGAGAATTCGACCCACACGCGGCGGGTGGTCGGGTCCTCGAGAATTTCCGCATCGGCGATT
AGCGTGGAGATCCCCCACTTGCGGCCCGGCTTCTGGCTCGACGTCCCCGTGCTCCATTCGAC--CTGCAC
CGACACCATGCGGCGC-AGGTGTTCC-TTCACCAACGCGGTGTCGTTCGAATCGAAA-GCGGAGTT-CGC
GACGATGTC--CGA-CAGCAGCGCGCGATATGTATCGCCCGAGTCGTCGGCCTGCT------GCGCGACG
----------------------------------------------------------------------
----------------------------------------------------------------------
----------------------------------------------------------------------
-------------------------------------
>142_gvar_IIIB_ST_281
----------------------------------------------------------------------
----------------------------------------------------------------------
----------------------------------------------------------------------
----------------------------------------------------------------------
----------------------------------------------------------------------
----------------------------------------------------------------------
----------------------------------------------------------------------
---------------------------------------------------------------CCATCCG
GTCGA-CCAACGTGCTGTCGAACACGTTCGGGTGCTCGTCGAGCGCGAGCATCGGCTGCTTGCGCTCGGT
CACGCGGAACTGGATCTCGGCCACCCGACGCCCTTCGCGGTGCTCGATCAGCTCGACGAAGATGTTGGTG
ACCGCGTTGACTTCCGCGAT-CGCGGGGCGCAGGTAGTCGCGCTTGAAGTACTTGTACTCGCGCTTCGCT
TCGTCGCCGGCTTCCGTGTCGGGCGTGCCCGACAGGATCGGCCGCCACCATTCCCACGGCTCGCGCATCG
TCAGGTGGCTCGGGTTCGTCAGGTAGCGCACGCAGATCTCGTACAGCGCGAGACCGGCGCTGCTG-CGCA
GCTGGCTCTGGAACTGCAGGCTCAGCC-GCGCATACTGGACCGGGTCGAGCAGCTTCTTCTTGA--TCTT
CGGCGCGAACGAGAATTCGACCCACACGCGGCGGGTGGTCGGGTCCTCGAGAATTTCCGCATCGGCGATC
AGCGTGGAGATCCCCCACTTGCGGCCCGGCTTCTGGCTCGACGTCCCCGTGCTCCATTCGAC--CTGCAC
CGACACCATGCGGCGC-AGGTGTTCC-TTCACCAATGCGGTGTCGTTCGAATCGAAA-GCGGAGTT-CGC
GACGATGTC--CGA-CAGCAGCGCGCGATATGTATCGCCCGAGTCGTCGGCCTGCT------GCGCGACG
GCC-------------------------------------------------------------------
----------------------------------------------------------------------
----------------------------------------------------------------------
-------------------------------------
>143_gvar_IIIB_ST_267
----------------------------------------------------------------------
----------------------------------------------------------------------
----------------------------------------------------------------------
----------------------------------------------------------------------
----------------------------------------------------------------------
----------------------------------------------------------------------
----------------------------------------------------------------------
-----TTTCCTCGCTGTCCGCATAGAGCGTCTGCGCTTCCTTCAGCGGGATTCCGAGCTT-CACCATCCG
GTCGA-CCAGCGTGCTGTCGAACACGTTCGGGTGCTCGTCGAGCGCGAGCATCGGCTGCTTGCGCTCGGT
CACGCGGAACTGGATCTCGGCCACCCGACGCCCTTCGCGGTGCTCGATCAGCTCGACGAAGATGTTGGTG
ACCGCGTTGACTTCCGCGAT-CGCGGGACGCAGGTAGTCGCGCTTGAAGTACTTGTACTCGCGCTTCGCT
TCGTCGCCGGCTTCCGTGTCGGGCGTGCCCGACAGGATCGGCCGCCACCATTCCCACGGCTCGCGCATCG
TCAGGTGGCTCGGGTTCGTCAGGTAGCGCACGCAGATCTCGTACAGCGCGAGACCGGCGCTGCTG-CGCA
GCTGGCTCTGGAACTGCAGGCTCAG-CCGCGCATACTGGACCGGGTCGAGCAGCTTCTTCTTGA--TCTT
CGGCGCGAACGAGAATTCGACCCACACGCGGCGGGTGGTCGGGTCCTCGAGAATTTCCGCATCGGCGATC
AGCGTCGAAATCCCCCACTTACGGCCCGGCTTCTGGCTCGACGTCCCCGTGCTCCATTCGAC--CTGCAC
CGACACCATACGGCGC-AGGTGTTCC-TTCACCAATGCGGTGTCGTTCGAATCGAAA-GCGGAGTT-CGC
GACGATGTC--CGA-CAGCAGCGCGCGATATGTATCGCCCGAGTCGTCGGCCTGCT------GCGCGACG
GCCA------------------------------------------------------------------
----------------------------------------------------------------------
----------------------------------------------------------------------
-------------------------------------
>144_gvar_IIIE_ST_48
----------------------------------------------------------------------
----------------------------------------------------------------------
----------------------------------------------------------------------
----------------------------------------------------------------------
----------------------------------------------------------------------
----------------------------------------------------------------------
----------------------------------------------------------------------
----------------------------------------------------------------------
----------------------------------------------------------------------
----------------TCCGCAACCCGGCGCCCTTCACGGTGCTCGATCAGCTCGACGAAGATGTTGGTG
ACCGCGTTGACTTCCGCGAT-CGCGGGACGCAGATAGTCGCGCTTGAAGTACTTGTACTCGCGCTTCGCC
TCGTCGCCGGCTTCCGTGTCGGGCGTGCCCGACAGGATCGGCCGCCACCATTCCCACGGCTCGCGCATCG
TCAGGTGGCTCGGGTTCGTCAGGTAGCGCACGCAGATTTCGTACAGCGCGAGACCGGCGCTGCTG-CGCA
GCTGGCTCTGGAACTGCAGGCTCAGAC-GCGCATACTGGACCGGGTCGAGCAGCTTCTTCTTGA--TCTT
CGGCGCAAACGAGAATTCGACCCACACGCGGCGGGTCGCCGGATCCTCGAGAATTTCCGCATCGGCGATC
AGCGTCGAGATCCCCCACTTGCGGCCCGGCTTCTGGCTCGACGTCCCCGTGCTCCATTCGAC--CTGCAC
CGACACCATACGGCGC-AGGTGTTCC-TTCACCAGCGCGGTGTCGTTCGAATCAAAG-GCGGAGTT-GGC
AACGATGTCC-GAC--AGCAGCGCGCGATACGTATCGCCCGAGTCGTCGGCCTGC---------------
----------------------------------------------------------------------
----------------------------------------------------------------------
----------------------------------------------------------------------
-------------------------------------
>145_gvar_IIID_ST_46
----------------------------------------------------------------------
----------------------------------------------------------------------
----------------------------------------------------------------------
----------------------------------------------------------------------
----------------------------------------------------------------------
----------------------------------------------------------------------
----------------------------------------------------------------------
----------------------------------------------------------------------
----------------------------------------------------------------------
---------------------------------------------------------GAAGATGTTGGTG
ACCGCGTTGACTTCCGCGAT-CGCGGGGCGCAGGTAGTCTCGCTTGAAGTACTTGTACTCGCGCTTCGCT
TCGTCGCCGGCTTCCGTGTCGGGCGTGCCCGACAGGATCGGCCGCCACCACTCCCACGGCTCGCGCATCG
TCAGGTGGCTCGGATTCGTCAGATAGCGCACGCAGATCTCGTACAGCGCGAGACCGGCGCTGCTG-CGCA
GCTGGCTCTGGAACTGCAGGCTCAGGC-GCGCATACTGGACCGGGTCGAGCAGCTTCTTCTTGA--TCTT
CGGTGCAAACGAGAACTCGACCCACACGCGGCGGGTGGTCGGATCCTCGAGAATTTCCGCATCCGCGATC
AGCGTCGAGATCCCCCACTTGCGGCCCGGCTTCTGGCTCGACGTCCCCGTGCTCCATTCGAC--CTGCAC
CGACACCATGCGGCGC-AGGTGTTCC-TTCACCAGCGCGGTGTCGTTCGAATCGAAATGCGG--------
----------------------------------------------------------------------
----------------------------------------------------------------------
----------------------------------------------------------------------
----------------------------------------------------------------------
-------------------------------------
>146_gvar_IIID_ST_46
----------------------------------------------------------------------
----------------------------------------------------------------------
----------------------------------------------------------------------
----------------------------------------------------------------------
----------------------------------------------------------------------
----------------------------------------------------------------------
----------------------------------------------------------------------
----------------------------------------------------------------------
----------------------------------------------------------------------
----------------------------------------------------------------------
---------------------CGCGGGGCGCAGGTAGTCTCGCTTGAAGTACTTGTACTCGCGCTTCGCT
TCGTCGCCGGCTTCCGTGTCGGGCGTGCCCGACAGGATCGGCCGCCACCACTCCCACGGCTCGCGCATCG
TCAGGTGGCTCGGATTCGTCAGATAGCGCACGCAGATCTCGTACAGCGCGAGACCGGCGCTGCTG-CGCA
GCTGGCTCTGGAACTGCAGGCTCAGGC-GCGCATACTGGACCGGGTCGAGCAGCTTCTTCTTGA--TCTT
CGGTGCAAACGAGAACTCGACCCACACGCGGCGGGTGGTCGGATCCTCGAGAATTTCCGCATCCGCGATC
AGCGTCGAGATCCCCCACTTGCGGCCCGGCTTCTGGCTCGACGTCCCCGTGCTCCATTCGAC--CTGCAC
CGACACCATGCGGCGC-AGGTGTTCC-TTCACCAGCGCGGTGTCGTTCGAATCGAAA-GCGGA-------
----------------------------------------------------------------------
----------------------------------------------------------------------
----------------------------------------------------------------------
----------------------------------------------------------------------
-------------------------------------
>147_gvar_IIID_ST_46
----------------------------------------------------------------------
----------------------------------------------------------------------
----------------------------------------------------------------------
----------------------------------------------------------------------
----------------------------------------------------------------------
----------------------------------------------------------------------
----------------------------------------------------------------------
----------------------------------------------------------------------
----------------------------------------------------------------------
----------------------------------------------------------------------
----------------------------------------------------------------------
----------------------------CCGACAGGATCGGCCGCCACCACTCCCACGGCTCGCGCATCG
TCAGGTGGCTCGGATTCGTCAGATAGCGCACGCAGATCTCGTACAGCGCGAGACCGGCGCTGCTG-CGCA
GCTGGCTCTGGAACTGCAGGCTCAGGC-GCGCATACTGGACCGGGTCGAGCAGCTTCTTCTTGA--TCTT
CGGTGCAAACGAGAACTCGACCCACACGCGGCGGGTGGTCGGATCCTCGAGAATTTCCGCATCCGCGATC
AGCGTCGAGATCCCCCACTTGCGGCCCGGCTTCTGGCTCGACGTCCCCGTGCTCCATTCGAC--CTGCAC
CGACACCATGCGGCGC-AGGTGTTCC-TTCACCAGCGCGGTGTCGTTCGAATCGAAA-GCGG--------
----------------------------------------------------------------------
----------------------------------------------------------------------
----------------------------------------------------------------------
----------------------------------------------------------------------
-------------------------------------
>148_gvar_IIIE_ST_49
----------------------------------------------------------------------
----------------------------------------------------------------------
----------------------------------------------------------------------
----------------------------------------------------------------------
----------------------------------------------------------------------
----------------------------------------------------------------------
----------------------------------------------------------------------
----------------------------------------------------------------------
--------------------------------------TCGAGCGCGAGCATCGGCTGCTTGCGTTCGGT
CACGCGGAACTGGATCTCCGCAACCCGGCGCCCTTCACGGTGCTCGATCAGCTCGACGAAGATGTTGGTG
ACCGCGTTGACTTCCGCGAT-CGCGGGACGCAGATAGTCGCGCTTGAAGTACTTGTACTCGCGCTTTGCC
TCGTCGCCGGCTTCCGTGTCGGGCGTGCCCGACAGGATCGGCCGCCACCATTCCCACGGCTCGCGCATCG
TCAGGTGGCTCGGGTTCGTCAGGTAGCGCACGCAGATTTCGTACAGCGCGAGACCGGCGCTGCTG-CGCA
GCTGGCTCTGGAACTGCAGGCTCAGAC-GCGCATACTGGACCGGGTCGAGCAGCTTCTTCTTGA--TCTT
CGGCGCAAACGAGAATTCGACCCACACGCGGCGGGTCGCCGGATCCTCGAGAATTTCCGCATCGGCGATC
AGCGTCGAGATCCCCCACTTGCGGCCCGGCTTCTGGCTCGACGTCCCCGTGCTCCATTCGAC--CTGCAC
CGACACCATACGGCGC-AGGTGTTCC-TTCACCAGCGCGGTGTCGTTCGAATCAAAG-GCGGAGTT-GGC
AACGATGTCC-GAC--AGCAGCGCGCGATACGTATCGCCCGAGTCGTCGGCCTGCT------GCGCCACA
GCCAGCAGGACATTGAA-----------------------------------------------------
----------------------------------------------------------------------
----------------------------------------------------------------------
-------------------------------------
>149_gvar_IIIC_ST_45
----------------------------------------------------------------------
----------------------------------------------------------------------
----------------------------------------------------------------------
----------------------------------------------------------------------
----------------------------------------------------------------------
----------------------------------------------------------------------
----------------------------------------------------------------------
----------------------------------------------------------------------
------------------CGAACACGTTCGGGTGTTCGTCGAGCGCGAGCATCGGTTGCTTGCGCTCGGT
CACGCGGAACTGGATCTCGGCAACCCGACGTCCTTCGCGATGCTCGATCAGCTCGACGAAGATGTTGGTG
ACCGCGTTGACTTCCGCGAT-CGCGGGCCGCAGGTAGTCGCGCTTGAAGTACTTGTACTCGCGCTTCGCT
TCGTCGCCGGCTTCCGTGTCGGGCGTGCCCGACAGGATCGGCCGCCACCATTCCCACGGCTCGCGCATCG
TCAGGTGGCTCGGATTCGTCAGGTAGCGCACGCAGATCTCGTACAGCGCGAGACCGGCGCTGCTG-CGCA
GCTGGCTCTGGAACTGCAGGCTCAGGC-GCGCATACTGGACCGGGTCGAGCAGTTTCTTCTTGA--TCTT
CGGTGCGAACGAGAATTCGACCCACACGCGGCGGGTGTTCGGATCCTCGAGAATTTCCGCATCGGCGATC
AGCGTGGAGATCCCCCACTTGCGGCCCGGTTTCTGGCTCGACGTCCCCGTGCTCCATTCGAC--CTGCAC
CGACACCATGCGGCGC-AGGTGTTCC-TTCACCAACGCGGTGTCGTTCGAATC-----------------
----------------------------------------------------------------------
----------------------------------------------------------------------
----------------------------------------------------------------------
----------------------------------------------------------------------
-------------------------------------
>15_gvar_IV_ST_50
----------------------------------------------------------------------
----------------------------------------------------------------------
----------------------------------------------------------------------
----------------------------------------------------------------------
----------------------------------------------------------------------
----------------------------------------------------------------------
----------------------------------------------------------------------
--------------------------------------------------------------ACCATCCG
GTCGA-CCAGCGTGCTGTCGAACACGTTCGGGTGTTCGTCGAGCGCGAGCATCGGCTGCTTGCGCTCGGT
CACGCGGAACTGGATCTCCGCGACCCGCCGCCCTTCTCGGTGCTCGATCAGTTCGACGAAGATATTGGTG
ACCGCGTTGACTTCCGCGAT-CGCGGGACGCAGATAGTCGCGCTTGAAGTACTTGTACTCGCGCTTCGCC
TCGTCGCCGGCTTCCGTGTCGGGCGTACCCGACAGGATCGGCCGCCACCATTCCCACGGCTCGCGCATCG
TCAGGTGGCTCGGGTTCGTCAGGTAGCGCACGCAGATCTCGTACAGCGCGAGACCGGCGCTGCTG-CGCA
ACTGGCTCTGGAACTGCAGGCTCAGGC-GCGCATACTGGACCGGGTCGAGCAGCTTCTTCTTGA--TCTT
CGGCGCAAACGAGAATTCGACCCACACGCGGCGGGTCGCCGGATCCTCGAGAATTTCCGCGTCGGCGATC
AGCGTCGAGATCCCCCACTTGCGGCCCGGCTTCTGGCTCGACGTCCCCGTGCTCCATTCGAC--CTGCAC
CGACACCATGCGGCGC-AGGTGTTCC-TTCACCAGTGCGGTGTCGTTCGAATCGAAG-GCGGAGTT-TGC
GACGATATCC-GAC--AGCAGCGCGCGATACGTATCGCCCGAGTCGTCGGCCTGCT------GCGCCACG
GCCAGCAGAACGTTGAACAGCTTGCGGGTCAGGAGCGTGATCTTGCCGCTCTTCGGCTGAATTGCGATCG
CCTCGACG--------------------------------------------------------------
----------------------------------------------------------------------
-------------------------------------
>150_gvar_IIIC_ST_118
----------------------------------------------------------------------
----------------------------------------------------------------------
----------------------------------------------------------------------
----------------------------------------------------------------------
----------------------------------------------------------------------
----------------------------------------------------------------------
----------------------------------------------------------------------
----------------------------------------------------------------------
----------------------------------------------------------------------
-ACGCGGAACTGGATCTCGGCAACCCGACGTCCTTCGCGGTGCTCGATCAGCTCGACGAAGATGTTGGTG
ACCGCGTTGACTTCCGCGAT-CGCGGGCCGCAGGTAGTCGCGCTTGAAGTACTTGTACTCGCGCTTCGCT
TCGTCGCCGGCTTCCGTGTCGGGCGTGCCCGACAGGATCGGCCGCCACCACTCCCACGGCTCGCGCATCG
TCAGGTGGCTCGGATTCGTCAGGTAGCGCACGCAGATCTCGTACAGCGCGAGACCGGCGCTGCTG-CGCA
GCTGGCTCTGGAACTGCAGGCTCAGGC-GCGCATACTGGACCGGGTCGAGCAGTTTCTTCTTGA--TCTT
CGGTGCGAACGAGAATTCGACCCACACGCGGCGGGTGTTCGGATCCTCGAGAATTTCCGCATCGGCGATC
AGCGTGGAGATCCCCCACTTGCGGCCCGGTTTCTGGCTCGAGGTCCCCGTGCTCCATTCGAC--CTGCAC
CGACACCATGCGGCGC-AGGTGTTCC-TTCACCAACGCGGTGTCGTTC----------------------
----------------------------------------------------------------------
----------------------------------------------------------------------
----------------------------------------------------------------------
----------------------------------------------------------------------
-------------------------------------
>16_gvar_V_ST_58
----------------------------------------------------------------------
----------------------------------------------------------------------
----------------------------------------------------------------------
----------------------------------------------------------------------
----------------------------------------------------------------------
----------------------------------------------------------------------
----------------------------------------------------TGCAGCGCCGCGCGAATC
CGGTTT-TCCTCGCTGTCGGCGTAGAGCGTCTGCGCTTCCTTGAGCGGGATGCCGAGCTT-CACCATACG
GTCGA-CCAGCGTGCTGTCGAACACGTTCGGATGCTCGTCGAGCGCGAGCATCGGCTGCTTGCGCTCGGT
CACACGGAACTGGATCTCGGCAACTCGCCGGCCTTCGCGATGCTCGATCAGCTCGACGAAGATGTTGGTG
ACCGCATTGACTTCGGCGAT-CGCCGGACGCAGATAGTCGCGCTTGAAATATTTGTACTCGCGCTTCGCC
TCGTCGCCGGCTTCCGTGTCCGGCGTGCCGGACAGGATCGGGCGCCACCACTCCCACGGCTCGCGCATCG
TCAGGTGGCTCGGGTTCGTCAGATAGCGTACGCAGATTTCATACAGCGCCAGGCCGGCGCTGCTG-CGCA
ACTGGCTCTGAAACTGCAGGCTCAGAC-GCGCGTACTGCACCGGATCCAGCAGCTTCTTCTTGA--TCTT
CGGCGCGAACGAGAACTCGACCCATACGCGGCGCGTCGACGGATCCTCGAGGATTTCCGCATCGGCGATC
AGCGTCGAGATCCCCCACTTGCGGCCGGGCTTCTGGCTCGACGTGCCGGTGCTCCACTCGAC--CTGGAC
CGACACCATGCGACGC-AGGTGTTCC-TTCACCAGAGCGGTGTCGTTCGAGTCGAAG-GCGGAATT-GGC
GACGATGTC--CGA-CAACAGCGCGCGATAGGTATCGCCCGAGTCGTCGGCCTGCT------GCGCGACG
GCGAGCAGCACATTGAACAGCTTGCGGGTCAGGAGGGTGATCTTGCCGCTCTTCGG--------------
----------------------------------------------------------------------
----------------------------------------------------------------------
-------------------------------------
>17_gvar_V_ST_57
----------------------------------------------------------------------
----------------------------------------------------------------------
----------------------------------------------------------------------
----------------------------------------------------------------------
----------------------------------------------------------------------
----------------------------------------------------------------------
---------------------------------------------------------------GCGAATC
CGGTTT-TCCTCGCTGTCGGCGTAGAGCGTCTGCGCTTCCTTGAGCGGGATGCCGAGCTT-CACCATACG
GTCGA-CCAGCGTGCTGTCGAACACGTTCGGATGCTCGTCGAGCGCGAGCATCGGCTGCTTGCGCTCGGT
CACACGGAACTGGATCTCGGCAACTCGCCGGCCTTCGCGATGCTCGATCAGCTCGACGAAGATGTTGGTG
ACCGCATTGACTTCGGCGAT-CGCCGGACGCAGATAGTCGCGCTTGAAATATTTGTACTCGCGCTTCGCC
TCGTCGCCGGCTTCCGTGTCCGGCGTGCCGGACAGGATCGGGCGCCACCACTCCCACGGCTCGCGCATCG
TCAGGTGGCTCGGGTTCGTCAGATAGCGTACGCAGATTTCATACAGCGCCAGGCCGGCGCTGCTG-CGCA
ACTGGCTCTGAAACTGCAGGCTCAGAC-GCGCGTACTGCACCGGATCCAGCAGCTTCTTCTTGA--TCTT
CGGCGCGAACGAGAACTCGACCCATACGCGGCGCGTCGACGGATCCTCGAGGATTTCCGCATCGGCGATC
AGCGTCGAGATCCCCCACTTGCGGCCGGGCTTCTGGCTCGACGTGCCGGTGCTCCACTCGAC--CTGGAC
CGACACCATGCGACGC-AGGTGTTCC-TTCACCAGAGCGGTGTCGTTCGAGTCGAAG-GCGGAATT-GGC
GACGATGTC--CGA-CAACAGCGCGCGATAGGTATCGCCCGAGTCGTCGGCCTGCT------GCGCGACG
GCGAGCAGCACATTGAACAGCTTGCGGGTCAGGAGGGTGATCTTGCCGCTCTTCGGCTGAATCGCGATCG
CCTCGACGGCCTTCCGCAATT-------------------------------------------------
----------------------------------------------------------------------
-------------------------------------
>18_gvar_V_ST_65
----------------------------------------------------------------------
----------------------------------------------------------------------
----------------------------------------------------------------------
----------------------------------------------------------------------
----------------------------------------------------------------------
----------------------------------------------------------------------
---------------------------------------------GGTCATCTGCAGCGCCGCGCGAATC
CGGTTT-TCCTCGCTGTCGGCGTAGAGCGTCTGCGCTTCCTTGAGCGGGATGCCGAGCTT-CACCATACG
GTCGA-CCAGCGTGCTGTCGAACACGTTCGGATGCTCGTCGAGCGCGAGCATCGGCTGCTTGCGCTCGGT
CACACGGAACTGGATCTCGGCAACTCGCCGGCCTTCGCGATGCTCGATCAGCTCGACGAAGATGTTGGTG
ACCGCATTGACTTCGGCGAT-CGCCGGACGCAGATAGTCGCGCTTGAAATACTTGTACTCGCGCTTCGCC
TCGTCGCCGGCTTCCGTGTCCGGCGTGCCGGACAGGATCGGGCGCCACCACTCCCACGGCTCGCGCATCG
TCAGGTGGCTCGGGTTCGTCAGGTAGCGTACGCAGATTTCATACAGCGCCAGGCCGGCGCTGCTG-CGCA
ACTGGCTCTGAAACTGCAGGCTCAGAC-GCGCGTACTGCACCGGATCCAGCAGCTTCTTCTTGA--TCTT
CGGCGCGAACGAGAACTCGACCCATACGCGGCGCGTCGACGGATCCTCGAGGATTTCCGCATCGGCGATC
AGCGTCGAGATCCCCCACTTGCGGCCGGGCTTCTGGCTCGACGTGCCGGTGCTCCACTCGAC--CTGGAC
CGACACCATGCGACGC-AGGTGTTCC-TTCACCAGGGCGGTGTCGTTCGAGTCGAAG-GCGGAATT-GGC
GACGATGTC--CGA-CAACAGCGCGCGATAGGTATCGCCCGAGTCGTCGGCCTGCT------GCGCGACG
GCGAGCAGTACATTGAACAGCTTGCGGGTCAGGAGGGTGATCTTGCCGCTCT------------------
----------------------------------------------------------------------
----------------------------------------------------------------------
-------------------------------------
>26_gvar_IIIE_ST_47
----------------------------------------------------------------------
----------------------------------------------------------------------
----------------------------------------------------------------------
----------------------------------------------------------------------
----------------------------------------------------------------------
----------------------------------------------------------------------
----------------------------------------------------------------------
----------------------------------------------------------------------
-------------------------------------------CGCGAGCATCGGCTGCTTGCGTTCGGT
CACGCGGAACTGGATCTCCGCAACCCGGCGCCCTTCACGGTGCTCGATCAGCTCGACGAAGATGTTGGTG
ACCGCGTTGACTTCCGCGAT-CGCGGGACGCAGATAGTCGCGCTTGAAGTACTTGTACTCGCGCTTTGCC
TCGTCGCCGGCTTCCGTGTCGGGCGTGCCCGACAGGATCGGCCGCCACCATTCCCACGGCTCGCGCATCG
TCAGGTGGCTCGGGTTCGTCAGGTAGCGCACGCAGATTTCGTACAGCGCGAGACCGGCGCTGCTG-CGCA
GCTGGCTCTGGAACTGCAGGCTCAGAC-GCGCATACTGGACCGGGTCGAGCAGCTTCTTCTTGA--TCTT
CGGCGCAAACGAGAATTCGACCCACACGCGGCGGGTCGCCGGATCCTCGAGAATTTCCGCATCGGCGATC
AGCGTCGAGATCCCCCACTTGCGGCCCGGCTTCTGGCTCGACGTCCCCGTGCTCCATTCGAC--CTGCAC
CGACACCATACGG---------------------------------------------------------
----------------------------------------------------------------------
----------------------------------------------------------------------
----------------------------------------------------------------------
----------------------------------------------------------------------
-------------------------------------
>28_gvar_IV_ST_51
----------------------------------------------------------------------
----------------------------------------------------------------------
----------------------------------------------------------------------
----------------------------------------------------------------------
----------------------------------------------------------------------
----------------------------------------------------------------------
----------------------------------------------------------------------
---------TTCGCTGTCCGCGTAGAGCGTTTGCGCTTCCTTCAGCGGGATCCCGAGCTT-CACCATCCG
GTCGA-CCAGCGTGCTGTCGAACACGTTCGGGTGTTCGTCGAGCGCGAGCATCGGCTGCTTGCGCTCGGT
CACGCGGAACTGGATCTCCGCGACCCGCCGCCCTTCTCGGTGCTCGATCAGTTCGACGAAGATATTGGTG
ACCGCGTTGACTTCCGCGAT-CGCGGGACGCAGATAGTCGCGCTTGAAGTACTTGTACTCGCGCTTCGCC
TCGTCGCCGGCTTCCGTGTCGGGCGTACCCGACAGGATCGGCCGCCACCATTCCCACGGCTCGCGCATCG
TCAGGTGGCTCGGGTTCGTCAGGTAGCGCACGCAGATCTCGTACAGCGCGAGACCGGCGCTGCTG-CGCA
ACTGGCTCTGGAACTGCAGGCTCAGGC-GCGCATACTGGACCGGGTCGAGCAGCTTCTTCTTGA--TCTT
CGGCGCAAACGAGAATTCGACCCACACGCGGCGGGTCGCCGGATCCTCGAGAATTTCCGCGTCGGCGATC
AGCGTCGAGATCCCCCACTTGCGGCCCGGCTTCTGGCTCGACGTCCCCGTGCTCCATTCGAC--CTGCAC
CGACACCATGCGGCGC-AGGTGTTCC-TTCACCAGTGCGGTGTCGTTCGAATCGAAG-GCGGAGTT-TGC
GACGATATCC-GAC--AGCAGCGCGCGATACGTATCGCCCGAGTCGTCGGCCTGCT------GCGCCACG
GCCAGCAGAACGTTGAACAGCTTGCGGGTCAGGAGCGTGATCTTGCCGCTCTTCGGCTGAATTGCGATCG
CCTCGAC---------------------------------------------------------------
----------------------------------------------------------------------
-------------------------------------
>30_gvar_VI_ST_72
----------------------------------------------------------------------
----------------------------------------------------------------------
----------------------------------------------------------------------
----------------------------------------------------------------------
----------------------------------------------------------------------
----------------------------------------------------------------------
----------------------------------------------------------------------
----------------------------------------------------------------------
--------------------------TTCGGATGCTCGTCCAGCGCGAGCATCGGCTGCTTGCGCTCGGT
CACGCGAAACTGGATTTCCGCGACACGCCGTCCTTCGCGATGCTCGATCAGTTCCACGAAGATATTGGTG
ACCGCGTTGACCTCCGCGAT-CGCCGGACGCAGATAGTCGCGCTTGAAATACTTGTACTCGCGCTTCGCC
TCGTCGCCAGCTTCGGTGTCCGGCGTGCCCGACAGGATCGGCCGCCACCATTCCCACGGCTCACGCATCG
TCAAGTGGCTCGGGTTCGTCAGGTAGCGCACGCAGATCTCGTAAAGCGCGAGACCGGCGCTGCTG-CGCA
GCTGACTCTGGAACTGCAGGCTCAGAC-GCGCGTATTGCACCGGGTCGAGCAGTTTCTTCTTGA--TCTT
CGGCGCGAACGAGAATTCGACCCATACGCGGCGCGTGGCCGGATCTTCGAGAATTTCCGCGTCCGCAATC
AGCGTCGAAATCCCCCACTTGCGGCCGGGCTTCTGACTCGACGTGC------------------------
----------------------------------------------------------------------
----------------------------------------------------------------------
----------------------------------------------------------------------
----------------------------------------------------------------------
----------------------------------------------------------------------
-------------------------------------
>34_gvar_VIII_ST_87
----------------------------------------------------------------------
----------------------------------------------------------------------
----------------------------------------------------------------------
----------------------------------------------------------------------
----------------------------------------------------------------------
----------------------------------------------------------------------
----------------------------------------------------------------------
-----TTTCCTCGCTGTCCGCGTAGAGCGTCTGCGCTTCCTTGAGCGGGATCCCGAGCTT-CACCATCCG
GTCGA-CCAGCGTGCTGTCGAACACGTTCGGATGCTCGTCGAGCGCGAGCATCGGCTGCTTGCGCTCGGT
CACGCGGAACTGGATCTCCGCGACCCGCCGCCCTTCACGATGCTCGATCAACTCGACGAAAATGTTGGTG
ACCGCGTTGACCTCGGCGAT-TGCCGGACGCAGATAGTCGCGCTTGAAGTACTTGTACTCGCGCTTCGCC
TCGTCGCCGGCTTCCGTGTCCGGTGTGCCCGACAGAATCGGACGCCACCATTCCCACGGCTCGCGCATCG
TCAGATGGCTCGGGTTCGTCAGATAGCGCACGCAGATTTCGTACAGCGCCAGACCGGCGCTGCTG-CGCA
ACTGGCTCTGGAACTGCAGGCTCAGGC-GTGCGTACTGGACCGGGTCGAGCAGTTTCTTCTTGA--TCTT
CGGCGCGAACGAGAATTCGACCCACACGCGGCGGGTGGCCGGATCCTCGAGAATTTCGGCATCGGCGATC
AGCGTCGAGATGCCCCACTTGCGGCCCGGCTTCTGGCTCGACGTGCCCGTGCTCCATTCGAC--CTGGAC
CGACACCATGCGGCGC-AGGTGTTCC-TTCACCAGCGCGGTGTCGTTCGAATCGAAA-GCGGAGTT-GGC
GACGATGTC--CGA-CAGCAGCGCGCGATAGGTATCGCCCGAGTCGTCGGCCTGCT------GTGCGACG
GCGAGCAGGACGTTGAAC----------------------------------------------------
----------------------------------------------------------------------
----------------------------------------------------------------------
-------------------------------------
>42_gvar_IX_ST_94
----------------------------------------------------------------------
----------------------------------------------------------------------
----------------------------------------------------------------------
----------------------------------------------------------------------
----------------------------------------------------------------------
----------------------------------------------------------------------
----------------------------------------------------------------------
----------------------------------------------------------------------
----------------------------------------------------------------------
----------------------------------------------------------------------
---------------------------------ATAGTCGCGCTTGAAGTACTTGTACTCGCGCTTCGCC
TCGTCGCCGGCTTCGGTGTCGGGCGTGCCCGACAGGATCGGCCGCCACCATTCCCACGGCTCGCGCATCG
TCAGGTGGCTCGGATTCGTCAGATAGCGCACGCAGATCTCGTAGAGCGCGAGGCCGGCACTGCTG-CGCA
GCTGGCTCTGGAACTGCAGGCTCAGGC-GCGCATACTGGACCGGGTCGAGCAGCTTTTTCTTGA--TCTT
CGGCGCGAACGAGAATTCGACCCACACGCGGCGGGTCGCCGGATCCTCGAGAATTTCCGCGTCGGCGATC
AGCGTCGAGATCCCCCACTTGCGGCCCGGCTTCTGGCTCGACGTCC------------------------
----------------------------------------------------------------------
----------------------------------------------------------------------
----------------------------------------------------------------------
----------------------------------------------------------------------
----------------------------------------------------------------------
-------------------------------------
>44_gvar_IIIA_ST_33
----------------------------------------------------------------------
----------------------------------------------------------------------
----------------------------------------------------------------------
----------------------------------------------------------------------
----------------------------------------------------------------------
----------------------------------------------------------------------
----------------------------------------------------------------------
------------------------------CTGCGCTTCCTTCAGCGGGATCCCGAGCTT-CACCATCCG
GTCGA-CCAGCGTGCTGTCGAACACGTTCGGGTGTTCGTCGAGCGCGAGCATCGGCTGCTTGCGCTCGGT
CACGCGGAACTGGATCTCGGCAACCCGGCGCCCTTCGCGGTGCTCGATCAGCTCGACGAAGATGTTCGTG
ACCGCGTTGACTTCCGCGAT-CGCCGGGCGCAGGTAGTCGCGCTTGAAGTACTTGTACTCGCGCTTCGCT
TCGTCGCCGGCTTCCGTGTCGGGTGTGCCCGACAGGATCGGCCGCCACCATTCCCACGGCTCGCGCATCG
TCAGGTGGCTCGGGTTCGTCAGGTAGCGCACGCAGATCTCGTACAGCGCGAGACCCGCGCTGCTG-CGCA
GCTGGCTCTGGAACTGCAGGCTCAGAC-GCGCGTACTGGACCGGGTCGAGCAGCTTCTTCTTGA--TCTT
CGGCGCGAACGAGAATTCGACCCACACGCGGCGGGTGGTCGGATCCTCGAGAATTTCCGCATCCGCGATC
AGCGTGGAGATCCCCCACTTGCGGCCCGGCTTCTGGCTCGACGTCCCCGTGCTCCATTCGAC--CTGCAC
CGACACCATGCGGCGC-AGGTGTTCC-TTCACCAAGGCGGTGTCGTTCGAATCGAAA-GCGGAG------
----------------------------------------------------------------------
----------------------------------------------------------------------
----------------------------------------------------------------------
----------------------------------------------------------------------
-------------------------------------
>46_gvar_I_ST_14
----------------------------------------------------------------------
----------------------------------------------------------------------
----------------------------------------------------------------------
----------------------------------------------------------------------
----------------------------------------------------------------------
----------------------------------------------------------------------
----------------------------------------------------------------------
------------------------------------------CAGCGGGATCCCGATCTT-CACCATCCG
GTCGA-CCAGCGTGCTGTCGAACACGTTCGGATGTTCGTCGAGCGCGAGCATCGGCTGCTTGCGCTCGGT
CACACGGAACTGGATCTCCGCGACCCGACGCCCTTCACGGTGTTCGATCAGCTCGACGAAGATGTTGGTG
ACCGCGTTGACTTCCGCGAT-CGCGGGACGCAGATAGTCGCGCTTGAAGTACTTGTACTCGCGTTTCGCT
TCGTCGCCGGCTTCCGTGTCGGGCGTGCCCGACAGGATCGGCCGCCACCATTCCCACGGCTCACGCATCG
TCAGGTGGCTCGGGTTCGTCAGGTAGCGCACGCAGATTTCGTACAGCGCGAGGCCGGCGCTGCTG-CGCA
GCTGGCTCTGGAACTGCAGGCTCAGGC-GCGCGTACTGGACCGGGTCGAGCAGCTTTTTCTTGA--TCTT
CGGCGCGAACGAGAATTCGACCCACACGCGGCGGGTCGCCGGATCCTCGAGAATTTCTGCGTCGGCGATC
AGCGTCGAGATCCCCCACTTGCGTCCCGGCTTCTGGCTCGACGTCCCCGTGCTCCATTCGAC--CTGTAC
CGACACCATGCGGCGC-AGGTGTTCC-TTCACCAGCGCGGTGTCGTTCGAATCGAA--------------
----------------------------------------------------------------------
----------------------------------------------------------------------
----------------------------------------------------------------------
----------------------------------------------------------------------
-------------------------------------
>47_gvar_IV_ST_53
----------------------------------------------------------------------
----------------------------------------------------------------------
----------------------------------------------------------------------
----------------------------------------------------------------------
----------------------------------------------------------------------
----------------------------------------------------------------------
----------------------------------------------------------------------
-------------------------------TGCGCTTCCTTCAGCGGGATCCCGAGCTT-CACCATCCG
ATCGA-CCAGCGTGCTGTCGAACACGTTCGGGTGTTCGTCGAGCGCGAGCATCGGCTGCTTGCGCTCGGT
CACGCGGAACTGGATCTCCGCGACCCGCCGCCCTTCTCGGTGCTCGATCAGTTCGACGAAGATATTGGTG
ACCGCGTTGACTTCCGCGAT-CGCGGGACGCAGATAGTCGCGCTTGAAGTACTTGTACTCGCGCTTCGCC
TCGTCGCCGGCTTCCGTGTCGGGCGTCCCCGACAGGATCGGCCGCCACCATTCCCACGGCTCGCGCATCG
TCAGGTGGCTCGGGTTCGTCAGGTAGCGCACGCAGATCTCGTACAGCGCGAGACCGGCGCTGCTG-CGCA
ACTGGCTCTGGAACTGCAGGCTCAGGC-GCGCATACTGGACCGGGTCGAGCAGCTTCTTCTTGA--TCTT
CGGCGCAAACGAGAATTCGACCCACACGCGGCGGGTCGCCGGATCCTCGAGAATTTCCGCGTCGGCGATC
AGCGTCGAGATCCCCCACTTGCGGCCCGGCTTCTGGCTCGACGTCCCCGTGCTCCATTCGAC--CTGCAC
CGACACCATGCGGCGC-AGGTGTTCC-TTCACCAGTGCGGT-----------------------------
----------------------------------------------------------------------
----------------------------------------------------------------------
----------------------------------------------------------------------
----------------------------------------------------------------------
-------------------------------------
>49_gvar_I_ST_1
----------------------------------------------------------------------
----------------------------------------------------------------------
----------------------------------------------------------------------
----------------------------------------------------------------------
----------------------------------------------------------------------
----------------------------------------------------------------------
----------------------------------------------------------------------
--------------------------------------------------------TCTT-CACCATCCG
GTCGA-CCAGCGTGCTGTCGAACACGTTCGGATGTTCGTCGAGCGCGAGCATCGGCTGCTTGCGCTCGGT
CACGCGGAACTGGATCTCCGCGACCCGACGCCCTTCACGGTGTTCGATCAGCTCGACGAAGATGTTGGTG
ACCGCGTTGACTTCCGCGAT-CGCGGGACGCAGATAGTCGCGCTTGAAGTACTTGTACTCGCGTTTCGCT
TCGTCGCCGGCTTCCGTGTCGGGCGTGCCCGACAGGATCGGCCGCCACCATTCCCACGGCTCGCGCATCG
TCAGGTGGCTCGGGTTCGTCAGGTAGCGCACGCAGATTTCGTACAGCGCGAGGCCGGCGCTGCTG-CGCA
GCTGGCTCTGGAACTGCAGGCTCAGTC-GCGCGTACTGGACCGGATCGAGCAGCTTTTTCTTGA--TCTT
CGGCGCGAACGAGAATTCGACCCACACGCGGCGGGTCGCCGGATCCTCGAGAATTTCGGCGTCGGCGATC
AGCGTCGAGATCCCCCACTTGCGTCCCGGCTTCTGGCTCGACGTCCCCGTGCTCCATTCGAC--CTGCAC
CGACACCATGCGGCGC-AGGTGTTCC-TTCACCAGCGCGGTGTCGTTCGAATCGAAG-GCGGAGTT-GGC
GACGATGTCC-GAG--AGCAGCGCGCGATACGTATCGCCCGAGTCGTCGGCCTGCT------GCGCCACG
GCCAGCAGGACATTGAACAGCTTG----------------------------------------------
----------------------------------------------------------------------
----------------------------------------------------------------------
-------------------------------------
>51_gvar_IIIA_ST_32
----------------------------------------------------------------------
----------------------------------------------------------------------
----------------------------------------------------------------------
----------------------------------------------------------------------
----------------------------------------------------------------------
----------------------------------------------------------------------
----------------------------------------------------------------------
----------------------------------------------------------TT-CACCATCCG
GTCGA-CCAGCGTGCTGTCGAACACGTTCGGGTGTTCGTCGAGCGCGAGCATCGGCTGCTTGCGCTCGGT
CACGCGGAACTGGATCTCGGCAACCCGGCGCCCTTCGCGGTGCTCGATCAGCTCGACGAAGATGTTCGTG
ACCGCGTTGACTTCCGCGAT-CGCCGGGCGCAGGTAGTCGCGCTTGAAGTACTTGTACTCGCGCTTCGCT
TCGTCGCCGGCTTCCGTGTCGGGTGTGCCCGACAGGATCGGCCGCCACCATTCCCACGGCTCGCGCATCG
TCAGGTGGCTCGGGTTCGTCAGGTAGCGCACGCAGATCTCGTACAGCGCGAGACCCGCGCTGCTG-CGCA
GCTGGCTCTGGAACTGCAGGCTCAGAC-GCGCGTACTGGACCGGGTCGAGCAGCTTCTTCTTGA--TCTT
CGGCGCGAACGAGAATTCGACCCACACGCGGCGGGTGGTCGGATCCTCGAGAATTTCCGCATCCGCGATC
AGCGTGGAGATCCCCCACTTGCGGCCCGGCTTCTGGCTCGACGTCCCCGTGCTCCATTCGAC--CTGCAC
CGACACCATGCGGCGC-AGGTGTTCC-TTCACCAAGGCGGTGTCGTTCGAATCGAAA-GCGGAGTT-GGC
GACGATGTC--CGA-CAGCAGTGCGCGATACGTATCGCCCGAGTCGTCGGCCTGCT------GCGCGACG
GCCAGCAGGACATTGAACAGCTTGCGAGTGAGGAGCGTGATCTTGCCGCTCTTCGGCTGAATGGCGAT--
----------------------------------------------------------------------
----------------------------------------------------------------------
-------------------------------------
>52_gvar_IIIA_ST_28
----------------------------------------------------------------------
----------------------------------------------------------------------
----------------------------------------------------------------------
----------------------------------------------------------------------
----------------------------------------------------------------------
----------------------------------------------------------------------
----------------------------------------------------------------------
-----------------------------------------------------CGAGCTT-CACCATCCG
GTCGA-CCAGCGTGCTGTCGAACACGTTCGGATGTTCGTCGAGCGCGAGCATCGGCTGCTTGCGCTCGGT
CACGCGGAACTGGATCTCGGCAACCCGGCGCCCTTCGCGGTGCTCGATCAGCTCGACGAAGATGTTCGTG
ACCGCGTTGACTTCCGCGAT-CGCCGGGCGCAGGTAGTCGCGCTTGAAGTACTTGTACTCGCGCTTCGCT
TCGTCGCCGGCTTCCGTGTCGGGTGTGCCCGACAGGATCGGCCGCCACCATTCCCACGGCTCGCGCATCG
TCAGGTGGCTCGGGTTCGTCAGGTAGCGCACGCAGATCTCGTACAGCGCGAGACCCGCGCTGCTG-CGCA
GCTGGCTCTGGAACTGCAGGCTCAGAC-GCGCGTACTGGACCGGGTCGAGCAGCTTCTTCTTGA--TCTT
CGGCGCGAACGAGAATTCGACCCACACGCGGCGGGTGGTCGGATCCTCGAGAATTTCCGCATCCGCGATC
AGCGTGGAGATCCCCCACTTGCGGCCCGGCTTCTGGCTCGACGTCCCCGTGCTCCATTCGAC--CTGCAC
CGACACCATGCGGCGC-AGGTGTTCC-TTCACCAAGGCGGTGTCGTTCGAATCGAAA-GCGGAGTT-GGC
GACGATGTC--CGA-CAGCAGTGCGCGATACGTATCGCCCGAGTCGTCGGCCTGCT------GCGCGACG
GCCAGCA---------------------------------------------------------------
----------------------------------------------------------------------
----------------------------------------------------------------------
-------------------------------------
>53_gvar_IV_ST_50
----------------------------------------------------------------------
----------------------------------------------------------------------
----------------------------------------------------------------------
----------------------------------------------------------------------
----------------------------------------------------------------------
----------------------------------------------------------------------
----------------------------------------------------------------------
---------------------------------------------------------------------G
GTCGA-CCAGCGTGCTGTCGAACACGTTCGGGTGTTCGTCGAGCGCGAGCATCGGCTGCTTGCGCTCGGT
CACGCGGAACTGGATCTCCGCGACCCGCCGCCCTTCTCGGTGCTCGATCAGTTCGACGAAGATATTGGTG
ACCGCGTTGACTTCCGCGAT-CGCGGGACGCAGATAGTCGCGCTTGAAGTACTTGTACTCGCGCTTCGCC
TCGTCGCCGGCTTCCGTGTCGGGCGTACCCGACAGGATCGGCCGCCACCATTCCCACGGCTCGCGCATCG
TCAGGTGGCTCGGGTTCGTCAGGTAGCGCACGCAGATCTCGTACAGCGCGAGACCGGCGCTGCTG-CGCA
ACTGGCTCTGGAACTGCAGGCTCAGGC-GCGCATACTGGACCGGGTCGAGCAGCTTCTTCTTGA--TCTT
CGGCGCAAACGAGAATTCGACCCACACGCGGCGGGTCGCCGGATCCTCGAGAATTTCCGCGTCGGCGATC
AGCGTCGAGATCCCCCACTTGCGGCCCGGCTTCTGGCTCGACGTCCCCGTGCTCCATTCGAC--CTGCAC
CGACACCATGCGGCGC-AGGTGTTCC-TTCACCAGTGCGGTGTCGTTCGAATCGAAG-GCGGAGTT-TGC
GACGATATCC-GAC--AGCAGCGCGCGATACGTATCGCCCGAGTCGTCGGCCTGCT------GCGCCACG
GCCAGCAGAACGTTGAACAGCTTGCGGGTCAGGAGCGTGATCTTGC------------------------
----------------------------------------------------------------------
----------------------------------------------------------------------
-------------------------------------
>56_gvar_VII_ST_78
----------------------------------------------------------------------
----------------------------------------------------------------------
----------------------------------------------------------------------
----------------------------------------------------------------------
----------------------------------------------------------------------
----------------------------------------------------------------------
----------------------------------------------------------------------
----------------------------------------------------------------------
---------------------ACACGTTCGGATGCTCGTCGAGCGCGAGCATCGGCTGCTTGCGCTCGGT
CACGCGGAACTGGATCTCCGCGACCCGCCGCCCTTCACGATGCTCGATCAGCTCGACGAAGATGTTGGTG
ACCGCATTGACCTCGGCGAT-CGCCGGACGCAGATAGTCGCGCTTGAAGTACTTGTACTCGCGCTTCGCC
TCGTCGCCGGCCTCCGTATCGGGGGTGCCCGACAGGATCGGCCGCCACCATTCCCACGGCTCGCGCATCG
TCAGGTGGCTCGGGTTCGTCAGGTAGCGCACGCAGATCTCGTAGAGCGCGAGACCGGCGCTGCTG-CGCA
GCTGGCTCTGGAACTGCAGGCTCAGAC-GCGCGTACTGGACCGGGTCGAGCAGCTTCTTCTTGA--TCTT
CGGTGCGAACGAGAATTCGACCCACACGCGGCGGGTGGCCGGATCCTCGAGAATTTCGGCATCGGCGATC
AGCGTCGAGATCCCCCACTTGCGGCCCGGCTTCTGGCTCGACGTCCCCGTGCTCCATTCGAC--CTGGAC
CGACACCATGCGGCGC-AGGTGTTCC-TTCACCAGTGCGGTGTCGTTCGAATCGAAG-GCGGAGTT-GGC
GACGATATC--CGA-CAGCAGCGCGCGGTAGGTGTCGCCCGAGTCGTCGGCCTGCT------GCGCGAC-
----------------------------------------------------------------------
----------------------------------------------------------------------
----------------------------------------------------------------------
-------------------------------------
>57_gvar_VIII_ST_85
----------------------------------------------------------------------
----------------------------------------------------------------------
----------------------------------------------------------------------
----------------------------------------------------------------------
----------------------------------------------------------------------
----------------------------------------------------------------------
----------------------------------------------------------------------
----------------------------------------------------------------------
-------------------------------------GTCGAGCGCGAGCATCGGCTGCTTGCGCTCGGT
CACGCGGAACTGGATCTCTGCGACCCGCCGCCCTTCACGATGCTCGATCAGCTCGACGAAGATGTTGGTG
ACCGCGTTGACCTCGGCGAT-CGCCGGACGCAGATAGTCGCGCTTGAAGTACTTGTACTCGCGCTTCGCC
TCGTCGCCGGCTTCCGTGTCCGGCGTGCCCGACAGAATCGGACGCCACCATTCCCACGGCTCGCGCATCG
TCAGGTGGCTCGGGTTCGTCAGATAGCGCACGCAGATTTCGTACAGCGCCAGACCGGCACTGCTG-CGCA
ACTGGCTCTGGAACTGCAGGCTCAGGC-GCGCATACTGGACCGGGTCGAGCAGCTTCTTCTTGA--TCTT
CGGCGCGAACGAGAATTCGACCCACACGCGGCGGGTGGCCGGATCCTCGAGAATTTCGGCATCGGCGATC
AGCGTCGAGATGCCCCACTTGCGGCCCGGCTTCTGGCTCGACGTGCCCGTGCTCCATTCGAC--CTGGAC
CGACACCATGCGGCGC-AGGTGTTCC-TTCACCAGTGCGGTGTCGTTCGAATCGAAA-GCGGAGTT-TGC
GACGATGTC--CGA-CAGCAGCGCGCGATAGGTATCGCCCGAGTCG------------------------
----------------------------------------------------------------------
----------------------------------------------------------------------
----------------------------------------------------------------------
-------------------------------------
>60_gvar_I_ST_10
----------------------------------------------------------------------
----------------------------------------------------------------------
----------------------------------------------------------------------
----------------------------------------------------------------------
----------------------------------------------------------------------
----------------------------------------------------------------------
----------------------------------------------------------------------
-----------------------------------CTTCCTTCAGCGGGATCCCGATCTT-CACCATCCG
GTCGA-CCAGCGTGCTGTCGAACACGTTCGGATGTTCGTCGAGCGCGAGCATCGGCTGCTTGCGCTCGGT
CACACGGAACTGGATCTCCGCGACCCGACGCCCTTCACGGTGTTCGATCAGCTCGACGAAGATGTTGGTG
ACCGCGTTGACTTCCGCGAT-CGCGGGACGCAGATAGTCGCGCTTGAAGTACTTGTACTCACGTTTTGCT
TCGTCGCCGGCTTCCGTGTCGGGCGTGCCCGACAGGATCGGCCGCCACCATTCCCACGGCTCACGCATCG
TCAGGTGGCTCGGGTTCGTCAGGTAGCGCACGCAGATTTCGTACAGCGCGAGGCCGGCGCTGCTG-CGCA
GCTGGCTCTGGAACTGCAGGCTCAGGC-GCGCGTACTGGACCGGGTCGAGCAGCTTTTTCTTGA--TCTT
CGGCGCGAACGAGAATTCGACCCACACGCGGCGGGTCGCCGGATCCTCGAGAATTTCGGCGTCGGCGATC
AGCGTCGAGATCCCCCACTTGCGTCCCGGCTTCTGGCTCGACGTCCCCGTGCTCCATTCGAC--CTGCAC
CGACACCATGCGGCGC-AGGTGTTCC-TTCACCAGCGCGGTGTCGTTCGAATCGAAG-GCGGAGTT-GGC
GACGATGTCC-GAG--AGCAGCGCGCGATACGTATCGCCCGAGTCGTCGGCCTGCT------GCGCCACG
GCCAGCAGGACATTGAACAGCTTGCGAGT-----------------------------------------
----------------------------------------------------------------------
----------------------------------------------------------------------
-------------------------------------
>62_gvar_II_ST_21
----------------------------------------------------------------------
----------------------------------------------------------------------
----------------------------------------------------------------------
----------------------------------------------------------------------
----------------------------------------------------------------------
----------------------------------------------------------------------
----------------------------------------------------------------------
---------TTCGCTGTCCGCATAGAGCGTCTGCGCTTCCTTCAGCGGGATGCCGAGCTT-CACCATCCG
GTCGA-CCAGCGTGCTGTCGAAGACGTTCGGATGCTCGTCGAGCGCCAGCATCGGTTGCTTGCGCTCGGT
CACGCGGAACTGGATCTCGGCCACTCGTCGCCCTTCGCGATGCTCGATCAGCTCGACGAAGATATTGGTG
ACCGCGTTGACCTCGGCGAT-CGCCGGGCGCAGATAGTCGCGCTTGAAGTACTTGTACTCGCGCTTCGCT
TCGTCGCCGGCTTCCGTGTCGGGCGTGCCCGACAGAATCGGCCGCCACCATTCCCACGGCTCGCGCATCG
TCAGGTGGCTCGGGTTCGTCAGATAGCGCACGCAGATCTCGTAGAGCGCGAGGCCGGCGCTGCTG-CGCA
GCTGGCTCTGGAACTGCAGGCTCAGGC-GCGCATACTGCACCGGATCGAGCAGCTTCTTCTTGA--TCTT
CGGCGCGAACGAAAATTCGACCCACACGCGCCGTGTAGCCGGATCTTCGAGAATTTCGGCGTCGGCGATC
AGCGTGGAGATGCCCCATTTGCGGCCGGGCTTCTGGCTCGACGTGCCCGTGCTCCATTCGAC--CTGCAC
CGACACCATCCGGCGC-AG---------------------------------------------------
----------------------------------------------------------------------
----------------------------------------------------------------------
----------------------------------------------------------------------
----------------------------------------------------------------------
-------------------------------------
>63_gvar_IIIA_ST_32
----------------------------------------------------------------------
----------------------------------------------------------------------
----------------------------------------------------------------------
----------------------------------------------------------------------
----------------------------------------------------------------------
----------------------------------------------------------------------
----------------------------------------------------------------------
-----TTTCCTCGCTGTCCGCGTAGAGCGTCTGCGCTTCCTTCAGCGGGATCCCGAGCTT-CACCATCCG
GTCGA-CCAGCGTGCTGTCGAACACGTTCGGGTGTTCGTCGAGCGCGAGCATCGGCTGCTTGCGCTCGGT
CACGCGGAACTGGATCTCGGCAACCCGGCGCCCTTCGCGGTGCTCGATCAGCTCGACGAAGATGTTCGTG
ACCGCGTTGACTTCCGCGAT-CGCCGGGCGCAGGTAGTCGCGCTTGAAGTACTTGTACTCGCGCTTCGCT
TCGTCGCCGGCTTCCGTGTCGGGTGTGCCCGACAGGATCGGCCGCCACCATTCCCACGGCTCGCGCATCG
TCAGGTGGCTCGGGTTCGTCAGGTAGCGCACGCAGATCTCGTACAGCGCGAGACCCGCGCTGCTG-CGCA
GCTGGCTCTGGAACTGCAGGCTCAGAC-GCGCGTACTGGACCGGGTCGAGCAGCTTCTTCTTGA--TCTT
CGGCGCGAACGAGAATTCGACCCACACGCGGCGGGTGGTCGGATCCTCGAGAATTTCCGCATCCGCGATC
AGCGTGGAGATCCCCCACTTGCGGCCCGGCTTCTGGCTCGACGTCCCCGTGCTCCATTCGAC--CTGCAC
CGACACCATGCGGCGC-AGGTGTTCC-TTCACCAAGGCGGTGTCGTTCGAATCGAAA-GCGGAGTT-GGC
GACGATGTC--CGA-CAGCAGTGCGCGATACGTATCGCCCGAGTCGTCGGCCTGCT------GCGCGACG
GCCAGCAGGACATTGAACAGCTTGCGAGTGAGGAGCGTGATCTTGCCGCTCTTCGGCTGAATGGCGATCG
CCTC------------------------------------------------------------------
----------------------------------------------------------------------
-------------------------------------
>64_gvar_IIIA_ST_32
----------------------------------------------------------------------
----------------------------------------------------------------------
----------------------------------------------------------------------
----------------------------------------------------------------------
----------------------------------------------------------------------
----------------------------------------------------------------------
----------------------------------------------------------------------
-----TTTCCTCGCTGTCCGCGTAGAGCGTCTGCGCTTCCTTCAGCGGGATCCCGAGCTT-CACCATCCG
GTCGA-CCAGCGTGCTGTCGAACACGTTCGGGTGTTCGTCGAGCGCGAGCATCGGCTGCTTGCGCTCGGT
CACGCGGAACTGGATCTCGGCAACCCGGCGCCCTTCGCGGTGCTCGATCAGCTCGACGAAGATGTTCGTG
ACCGCGTTGACTTCCGCGAT-CGCCGGGCGCAGGTAGTCGCGCTTGAAGTACTTGTACTCGCGCTTCGCT
TCGTCGCCGGCTTCCGTGTCGGGTGTGCCCGACAGGATCGGCCGCCACCATTCCCACGGCTCGCGCATCG
TCAGGTGGCTCGGGTTCGTCAGGTAGCGCACGCAGATCTCGTACAGCGCGAGACCCGCGCTGCTG-CGCA
GCTGGCTCTGGAACTGCAGGCTCAGAC-GCGCGTACTGGACCGGGTCGAGCAGCTTCTTCTTGA--TCTT
CGGCGCGAACGAGAATTCGACCCACACGCGGCGGGTGGTCGGATCCTCGAGAATTTCCGCATCCGCGATC
AGCGTGGAGATCCCCCACTTGCGGCCCGGCTTCTGGCTCGACGTCCCCGTGCTCCATTCGAC--CTGCAC
CGACACCATGCGGCGC-AGGTGTTCC-TTCACCAAGGCGGTGTCGTTCGAATCGAAA-GCGGAGTT-GGC
GACGATGTC--CGA-CAGCAGTGCGCGATACGTATCGCCCGAGTCGTCGGCCTGCT------GCGCGACG
GCCAGCAGGACATTGAACAGCTTGCGAGTGAGGAG-----------------------------------
----------------------------------------------------------------------
----------------------------------------------------------------------
-------------------------------------
>65_gvar_IIIB_ST_122
----------------------------------------------------------------------
----------------------------------------------------------------------
----------------------------------------------------------------------
----------------------------------------------------------------------
----------------------------------------------------------------------
----------------------------------------------------------------------
----------------------------------------------------------------------
------TTCCTCGCTGTCCGCATAGAGCGTCTGCGCTTCCTTCAACGGGATTCCCAGCTT-CACCATCCG
GTCGA-CCAGCGTGCTGTCGAACACGTTCGGGTGTTCGTCGAGCGCGAGCATCGGCTGCTTGCGCTCGGT
CACGCGGAACTGGATCTCGGCCACCCGACGCCCTTCGCGGTGCTCGATCAGCTCGACGAAGATGTTGGTG
ACCGCGTTGACTTCCGCGAT-CGCGGGACGCAGGTAGTCGCGCTTGAAGTACTTGTACTCGCGCTTCGCT
TCGTCGCCGGCTTCCGTGTCGGGCGTGCCCGACAGGATCGGCCGCCACCATTCCCACGGCTCGCGCATCG
TCAGGTGGCTCGGGTTCGTCAGGTAGCGCACGCAGATCTCGTACAGCGCGAGACCGGCGCTGCTG-CGCA
GCTGGCTCTGGAACTGCAGGCTCAGCC-GCGCATACTGGACCGGGTCGAGCAGCTTCTTCTTGA--TCTT
CGGCGCGAACGAGAATTCGACCCACACGCGGCGGGTGGTCGGGTCCTCGAGAATTTCCGCATCGGCGATC
AGCGTGGAGATCCCCCACTTGCGGCCCGGCTTCTGGCTCGACGTCCCCGTGCTCCATTCGAC--CTGCAC
CGACACCATGCGGCGC-AGGTGTTCC-TTCACCAATGCGGTGTCGTTCGAATCGAAA-GCGGAGTT-CGC
GACGATGTC--CGA-CAGCAGCGCGCGATATGTATCGCCCGAGTCGTCGGCCTGCT------GCGCGACG
GCCAGCAGGACATTGAACAGCTTGCGAGTGAGGAGCGTGATCTTGCCGCTCTTCGGCTGAATGGCGATCG
CCTCGACGGCCTTT--------------------------------------------------------
----------------------------------------------------------------------
-------------------------------------
>68_gvar_IV_ST_50
----------------------------------------------------------------------
----------------------------------------------------------------------
----------------------------------------------------------------------
----------------------------------------------------------------------
----------------------------------------------------------------------
----------------------------------------------------------------------
----------------------------------------------------------------------
--------------TGTCCGCGTAGAGCGTTTGCGCTTCCTTCAGCGGGATCCCGAGCTT-CACCATCCG
GTCGA-CCAGCGTGCTGTCGAACACGTTCGGGTGTTCGTCGAGCGCGAGCATCGGCTGCTTGCGCTCGGT
CACGCGGAACTGGATCTCCGCGACCCGCCGCCCTTCTCGGTGCTCGATCAGTTCGACGAAGATATTGGTG
ACCGCGTTGACTTCCGCGAT-CGCGGGACGCAGATAGTCGCGCTTGAAGTACTTGTACTCGCGCTTCGCC
TCGTCGCCGGCTTCCGTGTCGGGCGTACCCGACAGGATCGGCCGCCACCATTCCCACGGCTCGCGCATCG
TCAGGTGGCTCGGGTTCGTCAGGTAGCGCACGCAGATCTCGTACAGCGCGAGACCGGCGCTGCTG-CGCA
ACTGGCTCTGGAACTGCAGGCTCAGGC-GCGCATACTGGACCGGGTCGAGCAGCTTCTTCTTGA--TCTT
CGGCGCAAACGAGAATTCGACCCACACGCGGCGGGTCGCCGGATCCTCGAGAATTTCCGCGTCGGCGATC
AGCGTCGAGATCCCCCACTTGCGGCCCGGCTTCTGGCTCGACGTCCCCGTGCTCCATTCGAC--CTGCAC
CGACACCATGCGGCGC-AGGTGTTCC-TTCACCAGTGCGGTGTCGTTCGAATCGAAG-GCGGAGTT-TGC
GACGATATCC-GAC--AGCAGCGCGCGATACGTATCGCCCGAGTCGTCGGCCTGCT------GCGCCACG
GCCAGCAGAACGTTGAAC----------------------------------------------------
----------------------------------------------------------------------
----------------------------------------------------------------------
-------------------------------------
>69_gvar_IV_ST_51
----------------------------------------------------------------------
----------------------------------------------------------------------
----------------------------------------------------------------------
----------------------------------------------------------------------
----------------------------------------------------------------------
----------------------------------------------------------------------
----------------------------------------------------------------------
-----------------------AGAGCGTTTGCGCTTCCTTCAGCGGGATCCCGAGCTT-CACCATCCG
GTCGA-CCAGCGTGCTGTCGAACACGTTCGGGTGTTCGTCGAGCGCGAGCATCGGCTGCTTGCGCTCGGT
CACGCGGAACTGGATCTCCGCGACCCGCCGCCCTTCTCGGTGCTCGATCAGTTCGACGAAGATATTGGTG
ACCGCGTTGACTTCCGCGAT-CGCGGGACGCAGATAGTCGCGCTTGAAGTACTTGTACTCGCGCTTCGCC
TCGTCGCCGGCTTCCGTGTCGGGCGTACCCGACAGGATCGGCCGCCACCATTCCCACGGCTCGCGCATCG
TCAGGTGGCTCGGGTTCGTCAGGTAGCGCACGCAGATCTCGTACAGCGCGAGACCGGCGCTGCTG-CGCA
ACTGGCTCTGGAACTGCAGGCTCAGGC-GCGCATACTGGACCGGGTCGAGCAGCTTCTTCTTGA--TCTT
CGGCGCAAACGAGAATTCGACCCACACGCGGCGGGTCGCCGGATCCTCGAGAATTTCCGCGTCGGCGATC
AGCGTCGAGATCCCCCACTTGCGGCCCGGCTTCTGGCTCGACGTCCCCGTGCTCCATTCGAC--CTGCAC
CGACACCATGCGGCGC-AGGTGTTCC-TTCACCAGTGCGGTGTCGTTCGAATCGAAG-GCGGAGTT-TGC
GACGATATCC-GAC--AGCAGCGCGCGATACGTATCGCCCGAGTCGTCGGCCTGCT------GCGCCACG
GCCAGCAGAACGTTGAACA---------------------------------------------------
----------------------------------------------------------------------
----------------------------------------------------------------------
-------------------------------------
>7_gvar_II_ST_21
----------------------------------------------------------------------
----------------------------------------------------------------------
----------------------------------------------------------------------
----------------------------------------------------------------------
----------------------------------------------------------------------
----------------------------------------------------------------------
----------------------------------------------------------------CGGATA
CGGTTC-TCTTCGCTGTCCGCATAGAGCGTCTGCGCTTCCTTCAGCGGGATGCCGAGCTT-CACCATCCG
GTCGA-CCAGCGTGCTGTCGAAGACGTTCGGATGCTCGTCGAGCGCCAGCATCGGTTGCTTGCGCTCGGT
CACGCGGAACTGGATCTCGGCCACTCGTCGCCCTTCGCGATGCTCGATCAGCTCGACGAAGATATTGGTG
ACCGCGTTGACCTCGGCGAT-CGCCGGGCGCAGATAGTCGCGCTTGAAGTACTTGTACTCGCGCTTCGCT
TCGTCGCCGGCTTCCGTGTCGGGCGTGCCCGACAGAATCGGCCGCCACCATTCCCACGGCTCGCGCATCG
TCAGGTGGCTCGGGTTCGTCAGATAGCGCACGCAGATCTCGTAGAGCGCGAGGCCGGCGCTGCTG-CGCA
GCTGGCTCTGGAACTGCAGGCTCAGGC-GCGCATACTGCACCGGATCGAGCAGCTTCTTCTTGA--TCTT
CGGCGCGAACGAAAATTCGACCCACACGCGCCGTGTAGCCGGATCTTCGAGAATTTCGGCGTCGGCGATC
AGCGTGGAGATGCCCCATTTGCGGCCGGGCTTCTGGCTCGACGTGCCCGTGCTCCATTCGAC--CTGCAC
CGACACCATCCGGCGC-AGATGCTCC-TTCACCAGCGCGGTGTCGTTCGAGTCGAAT-GCGGAG------
----------------------------------------------------------------------
----------------------------------------------------------------------
----------------------------------------------------------------------
----------------------------------------------------------------------
-------------------------------------
>70_gvar_V_ST_61
----------------------------------------------------------------------
----------------------------------------------------------------------
----------------------------------------------------------------------
----------------------------------------------------------------------
----------------------------------------------------------------------
----------------------------------------------------------------------
----------------------------------------------------------------------
-----T-TCCTCGCTGTCGGCGTAGAGCGTCTGCGCTTCCTTGAGCGGGATGCCGAGCTT-CACCATACG
GTCGA-CCAGCGTGCTGTCGAACACGTTCGGATGCTCGTCGAGCGCGAGCATCGGCTGCTTGCGCTCGGT
CACACGGAACTGGATCTCGGCAACTCGCCGGCCTTCGCGATGCTCGATCAGCTCGACGAAGATGTTGGTG
ACCGCATTGACTTCGGCGAT-CGCCGGACGCAGATAGTCGCGCTTGAAATATTTGTACTCGCGCTTCGCC
TCGTCGCCGGCTTCCGTGTCCGGCGTGCCGGACAGGATCGGGCGCCACCACTCCCACGGCTCGCGCATCG
TCAGGTGGCTCGGGTTCGTCAGATAGCGTACGCAGATTTCATACAGCGCCAGGCCGGCGCTGCTG-CGCA
ACTGGCTCTGAAACTGCAGGCTCAGAC-GCGCGTACTGCACCGGATCCAGCAGCTTCTTCTTGA--TCTT
CGGCGCGAACGAGAACTCGACCCATACGCGGCGCGTCGACGGATCCTCGAGGATTTCCGCATCGGCGATC
AGCGTCGAGATCCCCCACTTGCGGCCGGGCTTCTGGCTCGACG---------------------------
----------------------------------------------------------------------
----------------------------------------------------------------------
----------------------------------------------------------------------
----------------------------------------------------------------------
----------------------------------------------------------------------
-------------------------------------
>73_gvar_V_ST_61
----------------------------------------------------------------------
----------------------------------------------------------------------
----------------------------------------------------------------------
----------------------------------------------------------------------
----------------------------------------------------------------------
----------------------------------------------------------------------
----------------------------------------------------------------------
----TT-TCCTCGCTGTCGGCGTAGAGCGTCTGCGCTTCCTTGAGCGGGATGCCGAGCTT-CACCATACG
GTCGA-CCAGCGTGCTGTCGAACACGTTCGGATGCTCGTCGAGCGCGAGCATCGGCTGCTTGCGCTCGGT
CACACGGAACTGGATCTCGGCAACTCGCCGGCCTTCGCGATGCTCGATCAGCTCGACGAAGATGTTGGTG
ACCGCATTGACTTCGGCGAT-CGCCGGACGCAGATAGTCGCGCTTGAAATATTTGTACTCGCGCTTCGCC
TCGTCGCCGGCTTCCGTGTCCGGCGTGCCGGACAGGATCGGGCGCCACCACTCCCACGGCTCGCGCATCG
TCAGGTGGCTCGGGTTCGTCAGATAGCGTACGCAGATTTCATACAGCGCCAGGCCGGCGCTGCTG-CGCA
ACTGGCTCTGAAACTGCAGGCTCAGAC-GCGCGTACTGCACCGGATCCAGCAGCTTCTTCTTGA--TCTT
CGGCGCGAACGAGAACTCGACCCATACGCGGCGCGTCGACGGATCCTCGAGGATTTCCGCATCGGCGATC
AGCGTCGAGATCCCCCACTTGCGGCCGGGCTTCTGGCTCGACGTGCCGGTGCTCCACTCGAC--CTGGAC
CGACACCATGCGACGC-AGGTGTTCC-TTCACCAGAGCGGTGTCGTTCGAGTCGAAG-GCGGAATT-GGC
GACGATGTC---CGACAACAGCGCGCGATAGGTATCGCCCGAGTCGTCGGCCTGCT------GCGCGACG
GCGAGCAGCACATTGAACAGCTTGCG--------------------------------------------
----------------------------------------------------------------------
----------------------------------------------------------------------
-------------------------------------
>74_gvar_V_ST_61
----------------------------------------------------------------------
----------------------------------------------------------------------
----------------------------------------------------------------------
----------------------------------------------------------------------
----------------------------------------------------------------------
----------------------------------------------------------------------
----------------------------------------------------------------------
-----T-TCCTCGCTGTCGGCGTAGAGCGTCTGCGCTTCCTTGAGCGGGATGCCGAGCTT-CACCATACG
GTCGA-CCAGCGTGCTGTCGAACACGTTCGGATGCTCGTCGAGCGCGAGCATCGGCTGCTTGCGCTCGGT
CACACGGAACTGGATCTCGGCAACTCGCCGGCCTTCGCGATGCTCGATCAGCTCGACGAAGATGTTGGTG
ACCGCATTGACTTCGGCGAT-CGCCGGACGCAGATAGTCGCGCTTGAAATATTTGTACTCGCGCTTCGCC
TCGTCGCCGGCTTCCGTGTCCGGCGTGCCGGACAGGATCGGGCGCCACCACTCCCACGGCTCGCGCATCG
TCAGGTGGCTCGGGTTCGTCAGATAGCGTACGCAGATTTCATACAGCGCCAGGCCGGCGCTGCTG-CGCA
ACTGGCTCTGAAACTGCAGGCTCAGAC-GCGCGTACTGCACCGGATCCAGCAGCTTCTTCTTGA--TCTT
CGGCGCGAACGAGAACTCGACCCATACGCGGCGCGTCGACGGATCCTCGAGGATTTCCGCATCGGCGATC
AGCGTCGAGATCCCCCACTTGCGGCCGGGCTTCTGGCTCGACGTGCCGGTGCTCCACTCGAC--CTGGAC
CGACACCATGCGACGC-AGGTGTTCC-TTCACCAGAGCGGTGTCGTTCGAGTCGAAG-GCGGAATT-GGC
GACGATGTC--CGA-CAACAGCGCGCGATAGGTATCGCCCGAGTCGTCGGCCTGCT------GCGCGACG
GCGAGCAGCACATTGAACAGCTTGCGGGTCAGGAGGGTGATCTTGCCGCTCTTCGGCTGAATCGCGATCG
CCTCGAC---------------------------------------------------------------
----------------------------------------------------------------------
-------------------------------------
>76_gvar_VII_ST_81
----------------------------------------------------------------------
----------------------------------------------------------------------
----------------------------------------------------------------------
----------------------------------------------------------------------
----------------------------------------------------------------------
----------------------------------------------------------------------
----------------------------------------------------------------------
---------------------------GGTCTGCGCTTCCTTGAGCGGAATCCCGAGCTT-CACCATCCG
GTCGA-CCAGCGTGCTGTCGAACACGTTCGGATGCTCGTCGAGCGCGAGCATCGGCTGCTTGCGCTCGGT
CACGCGGAACTGGATCTCCGCGACCCGCCGCCCTTCGCGATGCTCGATCAGCTCGACGAAGATGTTGGTG
ACTGCATTGACCTCGGCGAT-CGCCGGTCGCAGATAGTCGCGCTTGAAGTACTTGTACTCGCGCTTCGCC
TCGTCGCCGGCCTCCGTATCGGGAGTACCCGACAGGATCGGCCGCCACCATTCCCACGGCTCGCGCATCG
TCAGATGGCTCGGGTTCGTCAGGTAGCGCACGCAGATCTCGTAGAGCGCGAGACCGGCGCTGCTG-CGCA
GCTGGCTCTGGAACTGCAGGCTCAGAC-GCGCGTACTGGACCGGGTCGAGCAGCTTCTTCTTGA--TCTT
CGGTGCGAACGAGAATTCGACCCACACGCGGCGGGTGGCCGGATCCTCGAGAATTTCGGCATCGGCGATC
AGCGTCGAGATCCCCCACTTGCGGCCCGGCTTCTGGCTCGACGTC-------------------------
----------------------------------------------------------------------
----------------------------------------------------------------------
----------------------------------------------------------------------
----------------------------------------------------------------------
----------------------------------------------------------------------
-------------------------------------
>78_BCC4_ST_114
----------------------------------------------------------------------
----------------------------------------------------------------------
----------------------------------------------------------------------
----------------------------------------------------------------------
----------------------------------------------------------------------
----------------------------------------------------------------------
----------------------------------------------------------------------
--------CCTCGCTATCCGCATAGAGCGTCTGCGCTTCCTTCAGCGGGATCCCGAGCTT-CACCATCCG
GTCGA-CCAGCGTGCTGTCGAACACGTTCGGGTGTTCGTCGAGCGCGAGCATCGGCTGCTTGCGTTCGGT
CACGCGGAACTGGATCTCCGCGACCCGGCGCCCTTCACGGTGCTCGATCAGCTCGACGAAGATGTTGGTA
ACCGCGTTGACTTCCGCGAT-CGCGGGGCGCAGATAGTCGCGCTTGAAGTACTTGTACTCGCGCTTTGCC
TCGTCGCCGGCTTCCGTATCGGGCGTGCCCGACAGGATCGGCCGCCACCACTCCCACGGCTCGCGCATCG
TCAGGTGGCTCGGGTTCGTCAGGTAGCGCACGCAGATCTCGTACAGCGCGAGGCCGGCGCTGCTA-CGCA
GCTGGCTCTGGAACTGCAGGCTCAGGC-GCGCATACTGAACCGGGTCGAGCAGTTTCTTCTTGA--TCTT
CGGCGCGAACGAGAATTCGACCCACACGCGGCGGGTTGCCGGATCCTCGAGAATTTCCGCGTCCGCGATC
AGCGTCGAGATCCCCCACTTGCGGCCCGGCTTCTGGCTCGAGGTCCCCGTGCTCCATTCGAC--CTGCAC
CGACACCATGCGGCGC-AGGTGTTCC-TTCACCAGCGCGGTGTCGTTCGAATCGAAA-GCGGAGTT-GGC
GACGATGTC--CGA-CAGCAGTGCGCGATACGTATCGCCCGAGTCGTCGGCCTGCT------GCGCCACG
GCCAGCAGGACATTGAACAGCTTGCGAGTGAGGAGCGTGATCTTGCCGCTCTTCGGCTGAATCGCGATCG
CCTC------------------------------------------------------------------
----------------------------------------------------------------------
-------------------------------------
>8_gvar_IIIA_ST_31
----------------------------------------------------------------------
----------------------------------------------------------------------
----------------------------------------------------------------------
----------------------------------------------------------------------
----------------------------------------------------------------------
----------------------------------------------------------------------
------------------------------------------------------------------GAAT
CCGGTTTTCCTCGCTGTCCGCGTAGAGCGTCTGCGCTTCCTTCAGCGGGATCCCGAGCTT-CACCATCCG
GTCGA-CCAGCGTGCTGTCGAACACGTTCGGATGTTCGTCGAGCGCGAGCATCGGCTGCTTGCGCTCGGT
CACGCGGAACTGGATCTCGGCAACCCGGCGCCCTTCGCGGTGCTCGATCAGCTCGACGAAGATGTTCGTG
ACCGCGTTGACTTCCGCGAT-CGCCGGGCGCAGGTAGTCGCGCTTGAAGTACTTGTACTCGCGCTTCGCT
TCGTCGCCGGCTTCCGTGTCGGGTGTGCCCGACAGGATCGGCCGCCACCATTCCCACGGCTCGCGCATCG
TCAGGTGGCTCGGGTTCGTCAGGTAGCGCACGCAGATCTCGTACAGCGCGAGACCCGCGCTGCTG-CGCA
GCTGGCTCTGGAACTGCAGGCTCAGAC-GCGCGTACTGGACCGGGTCGAGCAGCTTCTTCTTGA--TCTT
CGGCGCGAACGAGAATTCGACCCACACGCGGCGGGTGGTCGGATCCTCGAGAATTTCCGCATCCGCGATC
AGCGTGGAGATCCCCCACTTGCGGCCCGGCTTCTGGCTCGACGTCCCCGTGCTCCATTCGAC--CTGCAC
CGACACCATGCGGCGC-AGGTGTTCC-TTCACCAAGGCGGTGTCGTTCGAATCGAAA-GCGGAGTT-GGC
GACGATGTC--CGA-CAGCAGTGCGCGATACGTATCGCCCGAGTCGTCGGCCTGCT------GCGCGACG
GCCAGCAGGACATTGAACAGCTTGCGAGTGAGGAGCGTGATCTTGCCGCTCTTCGGCTGAATGGCGATCG
CCTCGACGGCCTTTCGCAATTCGGCTG-------------------------------------------
----------------------------------------------------------------------
-------------------------------------
>82_gvar_II_ST_199
----------------------------------------------------------------------
----------------------------------------------------------------------
----------------------------------------------------------------------
----------------------------------------------------------------------
----------------------------------------------------------------------
----------------------------------------------------------------------
----------------------------------------------------------------------
---------TTCGCTGTCCGCATAGAGCGTCTGCGCTTCCTTCAGCGGGATGCCGAGCTT-CACCATCCG
GTCGA-CCAGCGTGCTGTCGAAGACGTTCGGATGCTCGTCGAGCGCCAGCATCGGTTGCTTGCGCTCCGT
CACGCGGAACTGGATCTCGGCCACTCGTCGCCCTTCGCGATGCTCGATCAGCTCGACGAAGATATTGGTG
ACCGCGTTGACCTCGGCGAT-CGCCGGGCGCAGATAGTCGCGCTTGAAGTACTTGTACTCGCGCTTCGCT
TCGTCGCCGGCTTCCGTGTCGGGCGTGCCCGACAGAATCGGCCGCCACCATTCCCACGGCTCGCGCATCG
TCAGGTGGCTCGGGTTAGTCAGATAGCGCACGCAGATCTCGTAGAGCGCGAGGCCGGCGCTGCTC-CGCA
ACTGGCTCTGGAACTGCAGGCTCAGGC-GCGCATACTGCACCGGATCGAGCAGTTTCTTCTTGA--TCTT
CGGCGCGAACGAAAATTCGACCCACACGCGCCGTGTGGCCGGATCTTCGAGAATTTCGGCGTCGGCGATC
AGCGTGGAGATGCCCCACTTGCGGCCGGGCTTCTGACTCGACGTGCCCGTGCTCCATTCGAC--CTGCAC
CGACACCATCCGGCG-------------------------------------------------------
----------------------------------------------------------------------
----------------------------------------------------------------------
----------------------------------------------------------------------
----------------------------------------------------------------------
-------------------------------------
>87_gvar_II_ST_199
----------------------------------------------------------------------
----------------------------------------------------------------------
----------------------------------------------------------------------
----------------------------------------------------------------------
----------------------------------------------------------------------
----------------------------------------------------------------------
----------------------------------------------------------------------
----------TCGCTGTCCGCATAGAGCGTCTGCGCTTCCTTCAGCGGGATGCCGAGCTT-CACCATCCG
GTCGA-CCAGCGTGCTGTCGAAGACGTTCGGATGCTCGTCGAGCGCCAGCATCGGTTGCTTGCGCTCCGT
CACGCGGAACTGGATCTCGGCCACTCGTCGCCCTTCGCGATGCTCGATCAGCTCGACGAAGATATTGGTG
ACCGCGTTGACCTCGGCGAT-CGCCGGGCGCAGATAGTCGCGCTTGAAGTACTTGTACTCGCGCTTCGCT
TCGTCGCCGGCTTCCGTGTCGGGCGTGCCCGACAGAATCGGCCGCCACCATTCCCACGGCTCGCGCATCG
TCAGGTGGCTCGGGTTAGTCAGATAGCGCACGCAGATCTCGTAGAGCGCGAGGCCGGCGCTGCTC-CGCA
ACTGGCTCTGGAACTGCAGGCTCAGGC-GCGCATACTGCACCGGATCGAGCAGTTTCTTCTTGA--TCTT
CGGCGCGAACGAAAATTCGACCCACACGCGCCGTGTGGCCGGATCTTCGAGAATTTCGGCGTCGGCGATC
AGCGTGGAGATGCCCCACTTGCGGCCGGGCTTCTGACTCGACGTGCCCGTGCTCCATTCGAC--CTGCAC
CGACACCATCCGGCGC-AG---------------------------------------------------
----------------------------------------------------------------------
----------------------------------------------------------------------
----------------------------------------------------------------------
----------------------------------------------------------------------
-------------------------------------
>92_GroupK_ST_102
----------------------------------------------------------------------
----------------------------------------------------------------------
----------------------------------------------------------------------
----------------------------------------------------------------------
----------------------------------------------------------------------
----------------------------------------------------------------------
----------------------------------------------------------------ACGAAT
GCGGTTCTCCTCGCTATCCGCATAGAGCGTCTGCGCTTCCTTCAGCGGGATCCCGAGCTT-CACCATCCG
GTCGA-CCAGCGTGCTGTCGAACACGTTCGGGTGTTCGTCGAGCGCGAGCATCGGCTGCTTACGTTCGGT
CACGCGGAACTGGATCTCCGCGACCCGGCGCCCTTCACGGTGCTCGATCAGCTCGACGAAGATGTTGGTG
ACCGCATTGACTTCCGCGAT-CGCGGGACGCAGATAATCGCGCTTGAAGTACTTGTACTCGCGCTTCGCC
TCGTCGCCGGCTTCCGTGTCGGGCGTGCCCGACAGGATCGGCCGCCACCATTCCCACGGCTCGCGCATCG
TCAGGTGGCTCGGGTTCGTCAGGTAGCGCACGCAGATTTCGTACAGCGCGAGACCGGCGCTGCTG-CGCA
GCTGGCTCTGAAACTGCAGGCTCAGAC-GCGCATACTGGACCGGGTCGAGCAGCTTCTTCTTGA--TCTT
CGGCGCGAACGAGAATTCGACCCACACGCGGCGGGTCGCCGGATCCTCGAGAATTTCCGCGTCGGCGATC
AGCGTCGAGATCCCCCACTTGCGGCCCGGCTTCTGGCTCGACGTCCCCGTGCTCCATTCGAC--CTGCAC
CGACACCATGCGGCGC-AGGTGTTCC-TTCACCAGCGCGGTGTCGTTCGAATCGAAG-GCGGAGTT-GGC
GACGATGTCC-GAC--AGCAGCGCGCGATACGTATCGCCCGAGTCGTCGGCCTGCT------GCGCCACG
GCCAGCAGGACATTGAACAGCTTGCGAGTG----------------------------------------
----------------------------------------------------------------------
----------------------------------------------------------------------
-------------------------------------
>93_GroupK_ST_102
----------------------------------------------------------------------
----------------------------------------------------------------------
----------------------------------------------------------------------
----------------------------------------------------------------------
----------------------------------------------------------------------
----------------------------------------------------------------------
-----------------------------------------------------TGCAGCGCGGCACGAAT
GCGGTTCTCCTCGCTATCCGCATAGAGCGTCTGCGCTTCCTTCAGCGGGATCCCGAGCTT-CACCATCCG
GTCGA-CCAGCGTGCTGTCGAACACGTTCGGGTGTTCGTCGAGCGCGAGCATCGGCTGCTTACGTTCGGT
CACGCGGAACTGGATCTCCGCGACCCGGCGCCCTTCACGGTGCTCGATCAGCTCGACGAAGATGTTGGTG
ACCGCATTGACTTCCGCGAT-CGCGGGACGCAGATAATCGCGCTTGAAGTACTTGTACTCGCGCTTCGCC
TCGTCGCCGGCTTCCGTGTCGGGCGTGCCCGACAGGATCGGCCGCCACCATTCCCACGGCTCGCGCATCG
TCAGGTGGCTCGGGTTCGTCAGGTAGCGCACGCAGATTTCGTACAGCGCGAGACCGGCGCTGCTG-CGCA
GCTGGCTCTGAAACTGCAGGCTCAGAC-GCGCATACTGGACCGGGTCGAGCAGCTTCTTCTTGA--TCTT
CGGCGCGAACGAGAATTCGACCCACACGCGGCGGGTCGCCGGATCCTCGAGAATTTCCGCGTCGGCGATC
AGCGTCGAGATCCCCCACTTGCGGCCCGGCTTCTGGCTCGACGTCCCCGTGCTCCATTCGAC--CTGCAC
CGACACCATGCGGCGC-AGGTGTTCC-TTCACCAGCGCGGTGTCGTTCGAATCGAAG-GCGGAGTT-GGC
GACGATGTCC-GAC--AGCAGCGCGCGATACGTATCGCCCGAGTCGTCGGCCTGCT------GCGCCACG
GCCAGCAGGACATTGAACAGCTTGCGAGTGAGGAGCGTGATCTTGCCGCTCTTCGGCTGAATTGCGATCG
CCTCGACGGCCTTCCGCAATTC------------------------------------------------
----------------------------------------------------------------------
-------------------------------------
>94_GroupK_ST_102
----------------------------------------------------------------------
----------------------------------------------------------------------
----------------------------------------------------------------------
----------------------------------------------------------------------
----------------------------------------------------------------------
----------------------------------------------------------------------
----------------------------------------------------------------------
---------------------------------------------------CCCGAGCTT-CACCATCCG
GTCGA-CCAGCGTGCTGTCGAACACGTTCGGGTGTTCGTCGAGCGCGAGCATCGGCTGCTTACGTTCGGT
CACGCGGAACTGGATCTCCGCGACCCGGCGCCCTTCACGGTGCTCGATCAGCTCGACGAAGATGTTGGTG
ACCGCATTGACTTCCGCGAT-CGCGGGACGCAGATAATCGCGCTTGAAGTACTTGTACTCGCGCTTCGCC
TCGTCGCCGGCTTCCGTGTCGGGCGTGCCCGACAGGATCGGCCGCCACCATTCCCACGGCTCGCGCATCG
TCAGGTGGCTCGGGTTCGTCAGGTAGCGCACGCAGATTTCGTACAGCGCGAGACCGGCGCTGCTG-CGCA
GCTGGCTCTGAAACTGCAGGCTCAGAC-GCGCATACTGGACCGGGTCGAGCAGCTTCTTCTTGA--TCTT
CGGCGCGAACGAGAATTCGACCCACACGCGGCGGGTCGCCGGATCCTCGAGAATTTCCGCGTCGGCGATC
AGCGTCGAGATCCCCCACTTGCGGCCCGGCTTCTGGCTCGACGTCCCCGTGCTCCATTCGAC--CTGCAC
CGACACCATGCGGCGC-AGGTGTTCC-TTCACCAGCGCGGTGTCGTTCGAATCGAAG-GCGGAGTT-GGC
GACGATGTCC-GAC--AGCAGCGCGCGATACGTATCGCCCGAGTCGTCGG--------------------
----------------------------------------------------------------------
----------------------------------------------------------------------
----------------------------------------------------------------------
-------------------------------------
>95_GroupK_ST_123
----------------------------------------------------------------------
----------------------------------------------------------------------
----------------------------------------------------------------------
----------------------------------------------------------------------
----------------------------------------------------------------------
----------------------------------------------------------------------
----------------------------------------------------------------------
-----------------------------------------------------------------ATCCG
GTCGA-CCAGCGTGCTGTCGAACACGTTCGGGTGTTCGTCGAGCGCGAGCATCGGCTGCTTGCGTTCGGT
CACGCGGAACTGGATCTCCGCGACCCGGCGCCCTTCACGGTGCTCGATCAGCTCAACGAAGATGTTGGTG
ACCGCATTGACTTCCGCGAT-CGCGGGACGCAGATAGTCGCGCTTGAAGTACTTGTACTCGCGCTTCGCC
TCGTCGCCGGCTTCCGTGTCGGGCGTGCCCGACAGGATCGGCCGCCACCATTCCCACGGCTCGCGCATCG
TCAGGTGGCTCGGGTTCGTCAGGTAACGCACGCAGATTTCGTACAGCGCGAGACCGGCGCTGCTG-CGCA
GCTGGCTCTGGAACTGCAGGCTCAGAC-GCGCATACTGGACCGGGTCGAGCAGCTTCTTCTTGA--TCTT
CGGCGCGAACGAGAATTCGACCCACACGCGGCGGGTCGCCGGATCCTCGAGAATTTCCGCGTCGGCGATC
AGCGTCGAGATCCCCCACTTGCGGCCCGGCTTCTGGCTCGACGTCCCCGTGCTCCATTCGAC--CTGCAC
CGACACCATGCGGCGC-AGGTGTTCC-TTCACCAGCGCGGTGTCGTTCGAATCGAAG-GCGGAGTT-GGC
GACGATATCC-GAC--AGCAGCGCGCGATACGTATCGCCCGAGTCGTCGGCCTGCT------GCGCCACG
GCCAGCAGGACATTGAACAGCTTGCGAGTA----------------------------------------
----------------------------------------------------------------------
----------------------------------------------------------------------
-------------------------------------
>96_GroupK_ST_97
----------------------------------------------------------------------
----------------------------------------------------------------------
----------------------------------------------------------------------
----------------------------------------------------------------------
----------------------------------------------------------------------
----------------------------------------------------------------------
----------------------------------------------------------------------
---------CTCGCTGTCCGCATAGAGCGTCTGCGCTTCCTTCAACGGGATCCCGAGCTT-CACCATCCT
GTCGA-CCAGCGTGCTGTCGAACACGTTCGGGTGTTCGTCGAGCGCGAGCATCGGCTGCTTGCGCTCGGT
CACGCGGAACTGGATCTCGGCCACCCGGCGCCCTTCACGGTGCTCGATCAGCTCGACGAAGATGTTGGTG
ACTGCGTTGACTTCCGCGAT-CGCGGGACGCAGATAGTCGCGCTTGAAGTACTTGTACTCGCGCTTCGCC
TCGTCGCCGGCCTCCGTGTCGGGCGTGCCCGACAGGATCGGCCGCCACCATTCCCACGGCTCGCGCATCG
TCAGGTGGCTCGGGTTCGTCAGGTAGCGCACGCAGATTTCGTACAGCGCGAGACCGGCGCTGCTG-CGCA
GCTGGCTCTGGAACTGCAGGCTCAGGC-GTGCATACTGAACCGGGTCGAGCAACTTCTTCTTGA--TCTT
CGGCGCGAACGAGAATTCGACCCATACGCGACGGGTCGCCGGATCCTCGAGAATTTCCGCGTCGGCGATC
AGCGTCGAGATCCCCCACTTGCGGCCCGGCTTCTGGCTCGACGTCCCGGTGCTCCATTCAAC--CTGCAC
CGACACCATGCGGCGC-AGGTGTTCC-TTCACCAGCGCGGTGTCGTTCGAATCGAAG-GCGGAGTT-GGC
GACGATGTC---CGACAGCAGCGCGCGATACGTATCGCCCGAGTCGTCGGCCTGCT------GCGCCACG
GCCAGCAGGACATTGAACAGCTTGCGAGTG----------------------------------------
----------------------------------------------------------------------
----------------------------------------------------------------------
-------------------------------------
>97_GroupK_ST_96
----------------------------------------------------------------------
----------------------------------------------------------------------
----------------------------------------------------------------------
----------------------------------------------------------------------
----------------------------------------------------------------------
----------------------------------------------------------------------
----------------------------------------------------------------------
----------------TCCGCGTAGAGCGTCTGCGCTTCCTTCAACGGGATCCCGAGCTT-CACCATCCG
GTCGA-CCAGCGTGCTGTCGAACACGTTCGGGTGTTCGTCGAGCGCGAGCATCGGCTGCTTGCGTTCGGT
CACGCGGAACTGGATCTCCGCGACCCGGCGCCCTTCACGGTGCTCGATCAGCTCAACGAAGATGTTGGTG
ACCGCATTGACTTCCGCGAT-CGCGGGACGCAGATAGTCGCGCTTGAAGTACTTGTACTCGCGCTTCGCC
TCGTCGCCGGCTTCCGTGTCGGGCGTGCCCGACAGGATCGGCCGCCACCATTCCCACGGCTCGCGCATCG
TCAGGTGGCTCGGGTTCGTCAGGTAACGCACGCAGATTTCGTACAGCGCGAGACCGGCGCTGCTG-CGCA
GCTGGCTCTGGAACTGCAGGCTCAGAC-GCGCATACTGGACCGGGTCGAGCAGCTTCTTCTTGA--TCTT
CGGCGCGAACGAGAATTCGACCCACACGCGGCGGGTCGCCGGATCCTCGAGAATTTCCGCGTCGGCGATC
AGCGTCGAGATCCCCCACTTGCGGCCCGGCTTCTGGCTCGACGTCCCCGTGCTCCATTCGAC--CTGCAC
CGACACCATGCGGCGC-AGGTGTTCC-TTCACCAGCGCGGTGTCGTTCGAATCGAAG-GCGGAGTT-GGC
GACGATATCC-GAC--AGCAGCGCGCGATACGTATCGCCCGAGTCGTCGGCCTGCT------GCGCCACG
GCCAGC----------------------------------------------------------------
----------------------------------------------------------------------
----------------------------------------------------------------------
-------------------------------------
>98_BCC5_ST_357
----------------------------------------------------------------------
----------------------------------------------------------------------
----------------------------------------------------------------------
----------------------------------------------------------------------
----------------------------------------------------------------------
----------------------------------------------------------------------
----------------------------------------------------------------------
-----TTTCCTCGCTGTCCGCATAGAGCGTCTGCGCTTCCTTCAGCGGGATCCCGAGCTT-CACCATCCG
GTCGA-CCAGCGTGCTGTCGAATACGTTCGGGTGTTCATCGAGCGCGAGCATCGGTTGCTTGCGCTCGGT
CACGCGGAACTGGATCTCGGCAACCCGACGCCCTTCGCGATGCTCGATCAGCTCGACGAAGATGTTGGTG
ACCGCGTTGACTTCCGCGAT-CGCGGGGCGCAGGTAGTCGCGCTTGAAGTACTTGTACTCGCGCTTCGCT
TCGTCGCCGGCTTCCGTGTCGGGTGTGCCCGACAGGATCGGCCGCCACCATTCCCACGGCTCGCGCATCG
TCAGGTGGCTCGGGTTCGTCAGGTAGCGCACGCAGATCTCGTACAGCGCGAGACCGGCGCTGCTG-CGCA
GCTGGCTCTGGAACTGCAGGCTCAGGC-GCGCATACTGGACCGGGTCGAGCAGTTTCTTCTTGA--TCTT
CGGTGCGAACGAGAATTCGACCCACACGCGGCGGGTGGCCGGATCCTCGAGAATTTCCGCATCGGCGATC
AGCGTGGAGATGCCCCACTTGCGGCCGGGCTTCTGGCTCGACGTCCCCGTGCTCCATTCGAC--CTGCAC
CGACACCATGCGGCGC-AGGTGTTCC-TTCACCAACGCGGTGTCGTTCGAATCGAAA-GCGGAGTT-GGC
GACGATGTC---CGACAGCAGCGCGCGATACGTATCGCCCGAATCGTCGGCCT-----------------
----------------------------------------------------------------------
----------------------------------------------------------------------
----------------------------------------------------------------------
-------------------------------------
>99_GroupK_ST_119
----------------------------------------------------------------------
----------------------------------------------------------------------
----------------------------------------------------------------------
----------------------------------------------------------------------
----------------------------------------------------------------------
----------------------------------------------------------------------
---------------------------------------------------------------ACGAATG
CGGTTC-TCCTCGCTATCCGCGTAGAGCGTATGCGCTTCCTTCAACGGGATCCCGAGCTT-CACCATCCG
GTCGA-CCAGCGTGCTGTCGAACACGTTCGGGTGTTCGTCGAGCGCGAGCATCGGCTGCTTGCGTTCGGT
CACGCGAAACTGGATCTCCGCGACCCGGCGCCCTTCACGGTGCTCGATCAGCTCGACGAAGATGTTGGTG
ACCGCATTGACTTCCGCGAT-CGCGGGACGCAGATAGTCGCGCTTGAAGTACTTGTACTCGCGCTTCGCC
TCGTCGCCGGCTTCCGTGTCGGGCGTGCCCGACAGGATCGGCCGCCACCATTCCCACGGCTCGCGCATCG
TCAGGTGGCTCGGGTTCGTCAGGTAACGCACGCAGATTTCGTACAGCGCGAGACCGGCGCTGCTG-CGCA
GCTGGCTCTGGAACTGCAGGCTCAGAC-GCGCATACTGGACCGGGTCGAGCAGCTTCTTCTTGA--TCTT
CGGCGCGAACGAGAATTCGACCCACACGCGGCGGGTCGCCGGATCCTCGAGAATTTCCGCGTCGGCGATC
AGCGTCGAGATCCCCCACTTGCGGCCCGGCTTCTGGCTCGACGTCCCCGTGCTCCATTCGAC--CTGCAC
CGACACCATGCGGCGC-AGGTGTTCC-TTCACCAGCGCGGTGTCGTTCGAATCGAAG-GCGGAGTT-GGC
GACGATATCC-GAC--AGCAGCGCACGATACGTATCGCCCGAGTCGTCGGCCTGCT------GCGCCACG
GCCAGCAGGACATTGAACAGCTTGCGAGTGAGG-------------------------------------
----------------------------------------------------------------------
----------------------------------------------------------------------
-------------------------------------
>reference_AMMD_gvar_VII
----TCAGGCGGCCCGCGATTGATTCAGCGTGAACGACAGCAGGTCG-CCGTCGGTCGGCTCGCCCCAGG
TCTTCTGGGCCAGCCAGTCGAAAAATGCCGTCTCTGCGAGCTTC--GAATCGAGACCGC--GCTTGCGCC
AGTCGTCACGCAGGTGCGAGCC--CATCGTCGGCAACACTTCCGACTCGAACGACTCGCGCGCCACTTCG
CGCTCCGCGTCGCCCTGCTCCTCGTACAGCACCTTCGCTTCCTTGCGGCGGAACGCCGAGAATTCGCTCA
ACAGGCG-CGCC---TTCAGATCATCCGGCTGCGCCGCGACGGCCTTCGCGGCGGGCATGCCGGACGGCA
GCGTGTCGACGGACT--CGACCGG-CGGCGCATAACCCTTCTTCA-GCGCATCCTTGAACAACGCGGGCG
CACTGCGCACCGGCGGCAGCGTCGTGCTGCGCA-TCCG-CTGTTCGGTCATCTGCAGCGCGGCGCGAATC
CGGTTT-TCCTCGCTGTCCGCGTAGAGCGTCTGCGCTTCCTTGAGCGGAATCCCGAGCTT-CACCATCCG
GTCGA-CCAGCGTGCTGTCGAACACGTTCGGATGCTCGTCGAGCGCGAGCATCGGCTGCTTGCGCTCGGT
CACGCGGAACTGGATCTCCGCGACCCGCCGCCCTTCGCGATGCTCGATCAGCTCGACGAAGATGTTGGTG
ACTGCATTGACCTCGGCGAT-CGCCGGACGCAGATAGTCGCGCTTGAAGTACTTGTACTCGCGCTTCGCC
TCGTCGCCGGCCTCCGTATCGGGGGTGCCCGACAGGATCGGCCGCCACCATTCCCACGGCTCGCGCATCG
TCAGGTGGCTCGGGTTCGTCAGGTAGCGCACGCAGATCTCGTAGAGCGCGAGACCGGCGCTGCTG-CGCA
ACTGGCTCTGGAACTGCAGGCTCAGAC-GCGCGTACTGGACCGGGTCGAGCAGCTTCTTCTTGA--TCTT
CGGTGCGAACGAGAATTCGACCCACACGCGACGGGTGGCCGGATCCTCGAGAATTTCGGCATCGGCGATC
AGCGTCGAGATCCCCCACTTGCGGCCCGGCTTCTGGCTCGACGTCCCCGTGCTCCATTCGAC--CTGGAC
CGACACCATGCGGCGC--AGGTGTTCCTTCACCAGTGCGGTGTCGTTCGAATCGAAG-GCGGAGTT-GGC
GACGATATC--CGA-CAGCAGCGCGCGGTAGGTGTCGCCCGAGTCGTCGGCCTGCT------GCGCGACG
GCGAGCAGGACGTTGAACAGCTTGCGGGTCAGGAGGGTGATCTTGCCGCTTTTCGGCTGAATTGCGATCG
CCTCGACGGCCTTACGC----AATTCGGCTGAACTGGCACTCACCACATCCACATCGGTTTTCTTGGCGC
GCT---TCGTGGCCAT------------------------------------------------------
-------------------------------------
>reference_ATCC_17760_groupK
----TCAGGCGGCCCGCGACTGGTTCAGCGTGAACGACAGCAGGTCG-CCGTCCGTCGGCTCGCCCCAGG
TCCTCTGGGCCAGCCAGTCGAAAAAGGCCGTCTCGGCCAGCTTG--GAATCGAGGCCGC--GCTTGCGCC
AGTCGTCGCGCAGATGCGTGCC--CATCGTCGGCAGCGCCTCCGATTCGAACGACTCGCGCGCCACTTCG
CGCTCCGCGTCGCCCTGCTCTTCGTACAGCACCTTCGCTTCCTTGCGGCGGAACGCCGCGAACTCGCTCA
GCAGGCG-TGCC---TTCAGATCGTCCGGCTGGGCCGCTGCAATCTTCGGGGACGGCGTGCCGGCAGGCA
GCGCGTCGACCGACT--CGACCGG-CGGCGCATAACCCTTCTTCA-ACGCATCCTTGAACAACGCCGGCG
CGCTGCGCACCGGCGGCAGCGTCGTGCTGCGCA-TCCG-CTGCTCGGTCATCTGCAGCGCGGCACGAATG
CGGTTC-TCCTCGCTATCCGCGTAGAGCGTCTGCGCTTCCTTCAGCGGAATCCCGAGCTT-CACCATCCG
GTCGA-CCAGCGTGCTGTCGAACACGTTCGGGTGTTCGTCGAGCGCGAGCATCGGCTGCTTGCGTTCGGT
CACGCGGAACTGGATCTCCGCGACCCGGCGCCCTTCACGGTGCTCGATCAGCTCGACGAAGATGTTGGTG
ACCGCATTGACTTCCGCGAT-CGCGGGACGCAGATAGTCGCGCTTGAAGTACTTGTACTCGCGCTTTGCC
TCGTCGCCGGCTTCCGTATCGGGCGTGCCCGACAGGATCGGCCGCCACCACTCCCACGGCTCGCGCATCG
TCAGGTGGCTCGGGTTCGTCAGGTAACGCACGCAGATTTCGTACAGCGCGAGGCCGGCGCTGCTG-CGCA
GCTGGCTCTGGAACTGCAGGCTCAGGC-GCGCGTACTGCACCGGGTCGAGCAGCTTCTTCTTGA--TCTT
CGGCGCGAACGAGAATTCGACCCACACGCGGCGGGTTGCCGGATCCTCGAGAATTTCCGCGTCGGCGATC
AGCGTCGAGATCCCCCACTTGCGGCCCGGCTTCTGGCTCGACGTCCCCGTGCTCCATTCGAC--CTGCAC
CGACACCATGCGGCGC-AGGTGCTCC-TTCACCAGTGCGGTGTCGTTCGAATCGAAA-GCGGAGTT-GGC
AACGATGTC--CGA-CAACAGCGCGCGATACGTATCGCCCGAGTCGTCGGCCTGCT------GGGCTACG
GCCAGCAGGACATTGAACAGCTTGCGAGTGAGGAGCGTGATCTTGCCGCTCTTCGGCTGAATTGCGATCG
CCTCGACGGCCTTACGC----AATTCGGCTGAACTGGCACTCACCACATCCACATCGGTTTTCTTGGCGC
GCTTCGTCGTGGCCAT------------------------------------------------------
-------------------------------------
>reference_AU1054_gvar_IIIB
--------------------------------------------TCA-CCGTCCGTCGGCTCGCCCCAGG
TCTTCTGGGCCAGCCAGTCGAAAAAGGCCGTCTCGGCCAGCTTG--GAATCGAGGCCGC--GCTTGCGCC
AGTCGTCGCGCAGATGCGAGCC--CATCGTCGGCAACGCCTCCGACTCGAACGACTCGCGCGCCACTTCG
CGCTCCGCGTCGCCCTGCTCTTCGTACAGCACCTTCGCTTCCTTGCGGCGGAACGCTGCGAACTCGCTCA
GCAAGCG-CGCC---TTCAGATCGTCCGGCTGCGCAGCCGCAACCTTCGCGGAAGGCGTGCCGGCCGGCA
GCGCGTCGACCGACT--CCACCGG-CGGCGCATAACCCTTCTTCA-GCGCGTCCTTGAACAGCGCCGGCG
CGCTCCGCACCGGCGGCAGCGTCGTGCTGCGCA-TCCG-CTGCTCGGTCATCTGCAGCGCGGCACGAATC
CGGTTT-TCCTCGCTGTCCGCATAGAGCGTCTGCGCTTCCTTCAACGGGATTCCCAGCTT-CACCATCCG
GTCGA-CCAGCGTGCTGTCGAACACGTTCGGGTGTTCGTCGAGCGCGAGCATCGGCTGCTTGCGCTCGGT
CACGCGGAACTGGATCTCGGCCACCCGACGCCCTTCGCGGTGCTCGATCAGCTCGACGAAGATGTTGGTG
ACCGCGTTGACTTCCGCGAT-CGCGGGACGCAGGTAGTCGCGCTTGAAGTACTTGTACTCGCGCTTCGCT
TCGTCGCCGGCTTCCGTGTCGGGCGTGCCCGACAGGATCGGCCGCCACCATTCCCACGGCTCGCGCATCG
TCAGGTGGCTCGGGTTCGTCAGGTAGCGCACGCAGATCTCGTACAGCGCGAGACCGGCGCTGCTG-CGCA
GCTGGCTCTGGAACTGCAGGCTCAGCC-GCGCATACTGGACCGGGTCGAGCAGCTTCTTCTTGA--TCTT
CGGCGCGAACGAGAATTCGACCCACACGCGGCGGGTGGTCGGGTCCTCGAGAATTTCCGCATCGGCGATC
AGCGTGGAGATCCCCCACTTGCGGCCCGGCTTCTGGCTCGACGTCCCCGTGCTCCATTCGAC--CTGCAC
CGACACCATGCGGCGC-AGGTGTTCC-TTCACCAATGCGGTGTCGTTCGAATCGAAA-GCGGAGTT-CGC
GACGATGTC--CGA-CAGCAGCGCGCGATATGTATCGCCCGAGTCGTCGGCCTGCT------GCGCGACG
GCCAGCAGGACATTGAACAGCTTGCGAGTGAGGAGCGTGATCTTGCCGCTCTTCGGCTGAATGGCGATCG
CCTCGACGGCCTTTCGC----AATTCGGCTGAACTGGCACTCACCACATCCACATCGGTTTTCTTGGCGC
GCTTCGTCGTGGCCATACGTCGGGTCGGAGGAGAAGTTTCCCGGAAGGATAGCGCCTGCGGTGATGTGCG
TCCAGAACGACATGCTCACCAT---------------
>reference_G4_gvar_V
----TCAGGCGGCCCGCGATTGATTCAGGGTAAAGGACAGCAGGTCG-CCGTCCGTCGGCTCGCCCCAGG
TCTTCTGGGCCAGCCAGTCGAAAAACGCCGTCTCGGCCAGCTTG--GAATCGAGGCCGC--GCTTGCGCC
AGTCGTCACGCAGGTGCGAGCC--CATCGTCGGCAACACTTCCGCCTCGAACGACTCACGCGCCACTTCG
CGCTCCGCGTCGCCCTGCTCCTCGTACAGCACCTTCGCTTCCTTGCGGCGGAACGCGGCGAATTCGCTCA
GCAGGCG-GGCC---TTCAGATCGTCGGGCTGCGCACTAACGGCCTTCATGGACGGCGTGCCGGCCGGTA
GCGTGTCGACCGACT--CGACCGG-CGGCGCATACCCCTTCTTCA-ACGCGTCCTTGAACAAGGCCGGCG
CACTGCGCACCGGCGGCAGCGTCGTGCTGCGCA-TCCG-CTGCTCGGTCATCTGCAGCGCCGCGCGAATC
CGGTTT-TCCTCGCTGTCGGCGTAGAGCGTCTGCGCTTCCTTGAGCGGGATGCCGAGCTT-CACCATACG
GTCGA-CCAGCGTGCTGTCGAACACGTTCGGATGCTCGTCGAGCGCGAGCATCGGCTGCTTGCGCTCGGT
CACACGGAACTGGATCTCGGCAACTCGCCGGCCTTCGCGATGCTCGATCAGCTCGACGAAGATGTTGGTG
ACCGCATTGACTTCGGCGAT-CGCCGGACGCAGATAGTCGCGCTTGAAATATTTGTACTCGCGCTTCGCC
TCGTCGCCGGCTTCCGTGTCCGGCGTGCCGGACAGGATCGGGCGCCACCACTCCCACGGCTCGCGCATCG
TCAGGTGGCTCGGGTTCGTCAGATAGCGTACGCAGATTTCATACAGCGCCAGGCCGGCGCTGCTG-CGCA
ACTGGCTCTGAAACTGCAGGCTCAGAC-GCGCGTACTGCACCGGATCCAGCAGCTTCTTCTTGA--TCTT
CGGCGCGAACGAGAACTCGACCCATACGCGGCGCGTCGACGGATCCTCGAGGATTTCCGCATCGGCGATC
AGCGTCGAGATCCCCCACTTGCGGCCGGGCTTCTGGCTCGACGTGCCGGTGCTCCACTCGAC--CTGGAC
CGACACCATGCGACGC-AGGTGTTCC-TTCACCAGAGCGGTGTCGTTCGAGTCGAAG-GCGGAATT-GGC
GACGATGTC--CGA-CAACAGCGCGCGATAGGTATCGCCCGAGTCGTCGGCCTGCT------GCGCGACG
GCGAGCAGCACATTGAACAGCTTGCGGGTCAGGAGGGTGATCTTGCCGCTCTTCGGCTGAATCGCGATCG
CCTCGACGGCCTTCCGC----AATTCGGCTGAACTGGCACTCACCACATCCACATCGGTCTTCTTGGCGC
GCT---TCGTGGCCAT------------------------------------------------------
-------------------------------------
>reference_HI2424_gvar_IIIB
--------------------------------------------TCA-CCGTCCGTCGGCTCGCCCCAGG
TCTTCTGGGCCAGCCAGTCGAAAAAGGCCGTCTCGGCCAGCTTG--GAATCGAGGCCGC--GCTTGCGCC
AGTCGTCGCGCAGATGCGAGCC--CATCGTCGGCAACGCCTCCGACTCGAACGACTCGCGCGCCACTTCG
CGCTCCGCGTCGCCCTGCTCTTCGTACAGCACCTTCGCTTCCTTGCGGCGGAACGCTGCGAACTCGCTCA
GCAAGCG-CGCC---TTCAGATCGTCCGGCTGCGCAGCCGCAACCTTCGCGGAAGGCGTGCCGGCCGGCA
GCGCGTCGACCGACT--CCACCGG-CGGCGCATAACCCTTCTTCA-GCGCGTCCTTGAACAGCGCCGGCG
CGCTCCGCACCGGCGGCAGCGTCGTGCTGCGCA-TCCG-CTGCTCGGTCATCTGCAGCGCGGCACGAATC
CGGTTT-TCCTCGCTGTCCGCATAGAGCGTCTGCGCTTCCTTCAACGGGATTCCCAGCTT-CACCATCCG
GTCGA-CCAGCGTGCTGTCGAACACGTTCGGGTGTTCGTCGAGCGCGAGCATCGGCTGCTTGCGCTCGGT
CACGCGGAACTGGATCTCGGCCACCCGACGCCCTTCGCGGTGCTCGATCAGCTCGACGAAGATGTTGGTG
ACCGCGTTGACTTCCGCGAT-CGCGGGACGCAGGTAGTCGCGCTTGAAGTACTTGTACTCGCGCTTCGCT
TCGTCGCCGGCTTCCGTGTCGGGCGTGCCCGACAGGATCGGCCGCCACCATTCCCACGGCTCGCGCATCG
TCAGGTGGCTCGGGTTCGTCAGGTAGCGCACGCAGATCTCGTACAGCGCGAGACCGGCGCTGCTG-CGCA
GCTGGCTCTGGAACTGCAGGCTCAGCC-GCGCATACTGGACCGGGTCGAGCAGCTTCTTCTTGA--TCTT
CGGCGCGAACGAGAATTCGACCCACACGCGGCGGGTGGTCGGGTCCTCGAGAATTTCCGCATCGGCGATC
AGCGTGGAGATCCCCCACTTGCGGCCCGGCTTCTGGCTCGACGTCCCCGTGCTCCATTCGAC--CTGCAC
CGACACCATGCGGCGC-AGGTGTTCC-TTCACCAATGCGGTGTCGTTCGAATCGAAA-GCGGAGTT-CGC
GACGATGTC--CGA-CAGCAGCGCGCGATATGTATCGCCCGAGTCGTCGGCCTGCT------GCGCGACG
GCCAGCAGGACATTGAACAGCTTGCGAGTGAGGAGCGTGATCTTGCCGCTCTTCGGCTGAATGGCGATCG
CCTCGACGGCCTTTCGC----AATTCGGCTGAACTGGCACTCACCACATCCACATCGGTTTTCTTGGCGC
GCTTCGTCGTGGCCATACGTCGGGTCGGAGGAGAAGTTTCCCGGAAGGATAGCGCCTGCGGTGATGTGCG
TCCAGAACGACATGCTCACCAT---------------
>reference_J2315_gvar_IIIA
----TCAAGCGGCCCGCGACTGGTTCAGCGTGAACGACAGCAGGTCG-CCGTCCGTCGGCTCGCCCCAGG
TCTTCTGGGCCAGCCAGTCGAAAAAGGCCGTCTCGGCCAGCTTG--GAATCGAGGCCGC--GCTTGCGCC
AGTCATCGCGCAGATGCGAGCC--CATCGTCGGCAACGCCTCGGATTCGAACGACTCGCGCGCCACTTCG
CGCTCCGCGTCGCCCTGCTCTTCGTACAGCACTTTCGCTTCCTTGCGGCGGAACGCCGCGAACTCGCTCA
GCAGGCG-GGCC---TTCAGATCGTCCGGCTGGGCAGCCGCGACCTTCGCGGACGGCGTGCCGGCAGGCA
GCGCATCGACCGATT--CGACCGG-CGGCGCATACCCCTTCTTCA-GCGCATCCTTGAACAGCGCCGGCG
CGCTGCGCACCGGCGGGAGCGTCGTGCTGCGCA-TCCG-CTGCTCGGTCATCTGCAGTGCGGCGCGAATC
CGGTTT-TCCTCGCTGTCCGCGTAGAGCGTCTGCGCTTCCTTCAGCGGGATCCCGAGCTT-CACCATCCG
GTCGA-CCAGCGTGCTGTCGAACACGTTCGGATGTTCGTCGAGCGCGAGCATCGGCTGCTTGCGCTCGGT
CACGCGGAACTGGATCTCGGCAACCCGGCGCCCTTCGCGGTGCTCGATCAGCTCGACGAAGATGTTCGTG
ACCGCGTTGACTTCCGCGAT-CGCCGGGCGCAGGTAGTCGCGCTTGAAGTACTTGTACTCGCGCTTCGCT
TCGTCGCCGGCTTCCGTGTCGGGTGTGCCCGACAGGATCGGCCGCCACCATTCCCACGGCTCGCGCATCG
TCAGGTGGCTCGGGTTCGTCAGGTAGCGCACGCAGATCTCGTACAGCGCGAGACCCGCGCTGCTG-CGCA
GCTGGCTCTGGAACTGCAGGCTCAGAC-GCGCGTACTGGACCGGGTCGAGCAGCTTCTTCTTGA--TCTT
CGGCGCGAACGAGAATTCGACCCACACGCGGCGGGTGGTCGGATCCTCGAGAATTTCCGCATCCGCGATC
AGCGTGGAGATCCCCCACTTGCGGCCCGGCTTCTGGCTCGACGTCCCCGTGCTCCATTCGAC--CTGCAC
CGACACCATGCGGCGC-AGGTGTTCC-TTCACCAAGGCGGTGTCGTTCGAATCGAAA-GCGGAGTT-GGC
GACGATGTC--CGA-CAGCAGTGCGCGATACGTATCGCCCGAGTCGTCGGCCTGCT------GCGCGACG
GCCAGCAGGACATTGAACAGCTTGCGAGTGAGGAGCGTGATCTTGCCGCTCTTCGGCTGAATGGCGATCG
CCTCGACGGCCTTTCGC----AATTCGGCTGAACTGGCACTCACCACATCCACATCGGTTTTCTTGGCGC
GCTTCGTCGTGGCCAT------------------------------------------------------
-------------------------------------
>reference_B_mallei_ATCC_23344
----------------------------------------------------------------------
----------------------------------------------------------------------
----------------------------------------------------------------------
----------------------------------------------------------------------
----------------------------------------------------------------------
GCGCTTCGACCGTAT--CGACGGG-CGGCGCATATCCTTTCTTCA-GCGCATCCTTGAACAACGCGGGCG
CGCTGCGCACGGGCGGCAGCGTCGTGCTGCGTA-CCCG-CTGCTCGGTCAACTGGAGTGCCGCGCGAATC
CGGTTT-TCCTCGTTGTCCGCGTAAAGCGTCTGCGCTTCCTTCAGCGGGATGCCGATCTT-CACCATCCG
GTCGA-CAAGCGTGCTGTCGAACACGTTCGGATGCTCGTCGAGCGCGAGCATCGGCTGCTTGCGCTCCGA
CACGCGGAACTGAATCTCGGCCACCCGCCGTCCTTCGCGATGCTCAACCAGTTCGACGAAGATGTTCGTC
ACCGCGTTCACCTCGGCGAT-CGCCGGACGCAAGTAATCGCGCTTGAAGTACTTGTACTCGCGCTTCGCC
TCGTCGCCGGCTTCGGTATCGGGGGTGCCGGAGAGAATCGGGCGCCACCATTCCCATGGCTCACGCATCG
TCAGATGGCTCGGATTCGTCAGGTAGCGCACGCAGATTTCGTAAAGCGCGAGCCCCGCGCTGCTG-CGCA
GCTGGCTCTGGAACTGCAGGCTCAGAC-GCGCGTACTGCACCGGGTCGAGCAGTTTCTTCTTGA--TCTT
CGGCGCAAACGAGAATTCGACCCACACACGCCGTGTGGCCGGATCTTCGAGAATTTCGGCATCGGCGATC
AACGTGGAGATTCCCCACTTTCGGCCGGGCTTCTGGCTCGACGTGCCGGTACTCCATTCGAC--CTGCAC
CGACACCATTCGCCGC-AAGTGCTCC-TTGACGAGGGCGGTGTCATTGGAATCGAAA-GCCGAGTT-CGC
GACGATGTC--CGA-CAACAGCGCGCGATAGGTGTCGCCGGAATCGTCCGCTTGTT------GGGCGACC
GCAAGCAGCACGTTGAACAGCTTGCGAGTCAGGAGGGTGATCTTGCCGTTTTTCGGCTGAATTGCGATCG
CCTCGACGGCCTTACGC----AATTCGGCGGAACTAGCACTCACCACGTCCACATCGGTTTTCTTGGCGC
GCTT------------------------------------------------------------------
-------------------------------------
>reference_B_pseudomallei_1710b
----------------------------------------------------------------------
----------------------------------------------------------------------
----------------------------------------------------------------------
----------------------------------------------------------------------
----------------------------------------------------------------------
GCGCTTCGACCGTAT--CGACGGG-CGGCGCATATCCTTTCTTCA-GCGCATCCTTGAACAACGCGGGCG
CGCTGCGCACGGGCGGCAGCGTCGTGCTGCGTA-CCCG-CTGCTCGGTCAACTGGAGTGCCGCGCGAATC
CGGTTT-TCCTCGTTGTCCGCGTAAAGCGTCTGCGCTTCCTTCAGCGGGATGCCGATCTT-CACCATCCG
GTCGA-CAAGCGTGCTGTCGAACACGTTCGGATGCTCGTCGAGCGCGAGCATCGGCTGCTTGCGCTCCGA
CACGCGGAACTGAATCTCGGCCACCCGCCGTCCCTCGCGATGCTCGACCAGTTCGACGAAGATGTTCGTC
ACCGCGTTCACCTCGGCGAT-CGCCGGACGCAAGTAATCGCGCTTGAAGTACTTGTACTCGCGCTTCGCC
TCGTCGCCGGCTTCGGTATCGGGGGTGCCGGAGAGAATCGGGCGCCACCATTCCCATGGCTCACGCATCG
TCAGATGGCTCGGATTCGTCAGGTAGCGCACGCAGATTTCGTAAAGCGCGAGCCCCGCGCTGCTG-CGCA
GCTGGCTCTGGAACTGCAGGCTCAGAC-GCGCGTACTGCACCGGGTCGAGCAGTTTCTTCTTGA--TCTT
CGGCGCAAACGAGAATTCGACCCACACACGCCGTGTGGCCGGATCTTCGAGAATTTCGGCATCGGCGATC
AACGTGGAGATTCCCCACTTTCGGCCGGGCTTCTGGCTCGACGTGCCGGTACTCCATTCGAC--CTGCAC
CGACACCATTCGCCGC-AAGTGCTCC-TTGACGAGGGCGGTGTCATTGGAATCGAAA-GCCGAGTT-CGC
GACGATGTC--CGA-CAACAGCGCGCGATAGGTGTCGCCGGAATCGTCCGCTTGTT------GGGCGACC
GCAAGCAGCACGTTGAACAGCTTGCGAGTCAGGAGGGTGATCTTGCCGTTTTTCGGCTGAATTGCGATCG
CCTCGACGGCCTTACGC----AATTCGGCGGAACTAGCACTCACCACGTCCACATCGGTTTTCTTGGCGC
GCTT------------------------------------------------------------------
-------------------------------------
>reference_B_xenovorans_LB400
-TCATTACGCCGCGCGCGACTGGCTCAGCGTGAAGGCAAGCAGATCG-CCGTCGGTTGGCTCGCCCCAGG
TCTTGCGAGCCAGCCAATCGAAGAATGCCGTTTCGACAATCTTC--GAATCCAGCCCAC--GACGACGCC
AGTCGTCGCGCATGTGAGTGCC--GAGTCCCGGCAACTCATCTTCTTCAAACGACTGCCGCGCGATCTCC
CGCTCGGACTCACCCTGTTCGTCGTACAACTCGCGCGCTTCCTTGCGGCGATATGCCGAGTACTCGCCAA
GCAGCCT-GGCC---TTGAGATCGTCCGCCGGCGCAGCCACCGCAGCCTTGCCGCCACCGCTCGACGGCA
GCGCTTCGACCGG------------CGGTGCATAACCTTTCTTCA-AGGCGTCCTTGAACAACGCGGGCG
CGCTGCGCACCGGCGGCAACGACGTGCTGCGCA-TGCG-TTGCTCGGTCATCTGAAGCGCGGCACGAATA
CGATTT-TCTTCGCTATCGGCGTAAAGCGTTTGCGCCTCTTTCAGCGGGATACCGATCTT-CACCATCCG
GTCGA-CCAGCGTGCTGTCGAACACGTTTGGATGCTCGTCGAGTGCGAGCATGGGCTGTTTGCGCTCGGT
CACGCGGAACTGGATCTCGGCCACGCGGCGTCCTTCCCGGTGCTCGATCAGTTCGACGAAGATGTTGGTG
ACAGCGTTGACCTCGGCGAT-GGCCGGGCGCAGGTAATCACGCTTGAAGTACTTGTACTCGCGCTTCGCC
TCGTCGCCCGCTTCCGTGTCCGGCGTACCGGAAAGGATAGGGCGCCACCATTCCCACGTTTCCCGCATCG
TCAGATGACTCGGGTTGGTCAGGTAGCGCACGCAAATCTCGTAAAGCGCGAGCCCCGCACTACTG-CGAA
GCTGGCTTTGGAACTGGAGACTCAGAC-GCGCGTACTGAACCGGGTCGAGCAGCTTCTTCTTGA--TCTT
GGGCGCAAACGAGAACTCCACCCAGACGCGACGGGTGGTGGGATCTTCGAGAATTTCCGCGTCGGCGATC
AGCGTTGAAATGCCCCATTTCCGGCCTGGTTTCTGACTGGACGTTCCGGTGCTCCATTCCAC--CTGCAC
TGAAACCATGCGCCGC-AAGTGCTCC-TTGACGAGCGCGGTGTCGTTGGAATCAAAC-GCGGAGTT-CGC
GACGATGT---CGGACAGCAGGGCCCGATATGTGTCACCGGATTCATCCGCTTGCT------GGGCGACG
GCGAGGAGCACGTTGAACAGCTTGCGGGTAAGCAGCGTGATTTTGCCGCTTTTCGGCTGGATCGCGATTG
CCTCGACGGCTTTGCGC----AATTCGGCCGAGCTCGGGCTGACTAC------ATCGGTCTTCTTCGCGC
GCT---TCGTGGCCATGCGTCTGGTCGAGGAGGGATTTGGCGAGAGCAT---------------------
-------------------------------------
