# Supplementary material for: Diversity of the parB and repA genes of the Burkholderia cepacia complex and their utility for rapid identification of Burkholderia cenocepacia
Source: BMC Microbiol. 2008 Mar 7;8:44. doi: 10.1186/1471-2180-8-44 (PMC2324101; doi:10.1186/1471-2180-8-44)
Supplement: Additional file 2 — Sequences parB. Sequences of the parB gene retrieved for 120 Burkholderia cepacia complex isolates (95 different STs) are provided in multi-fasta format after performing the multiple alignment. Each sequence title contains the internal number, genomovar and ST number of the organism it came from. Reference sequences from 9 Burkholderia strains with finished genomes are also included. [file 1471-2180-8-44-S2.txt]

>1_gvar_I_ST_10 
----------------------------------------------------------------------
-----------------------------CTTCGGGAGGC-CGCGCAGGCGCAGTTCGA-TGCG-ATCTT
CGCC-ATACGA-CTTCAGGTCGCC-GACC-GACTTGCCGCCAA--GCTTGATCTCG-AGACGCT---GCG
CATAGCGCTGACGGCC-------GGCA-GCCTTCGGCGTTTCCTGCGCCGCGACGCGGCCCTTG-ACGAT
GTCCGACACCTGGCGCGTGCTGAGATCGTCCGACACGATCTTGTTGATCAGCCGCAGCGTGGCCTCGGTG
CCGC--GCGCATT----GTGATAGC-GGCCGACCTGATACGCCATGTTTGAACCGAAGCGATCGGGGCGC
GC-GACCATTTCCTGCATGATCGCTTCCGGCAGTTTGCCGATCGACAGGGCGACGGCCACCGTCGATTCG
TCGAGGCCGAGGTGCTCGGAGAGTTCCTTCTGGCTCTGGAAATGCTTGTCGTCGAGGAAGCGGCGCCACA
CGACGGCGTTGTCGAAC--ACCGTCTGCGAATCGCGCTGGACGTTGAG-ATCGTAGCCGAGC---TTGTA
GCT---CTGGAT-GCCGATCGGCACGTCGATCACG-ATCGCCTTGACCGATTCCTTGTTGGCTTCCTTCA
GCGCCCGCACG-CGGCGGCC-GCCATCGCTGACGAAATACGTGCCCGGATTGTCGTAATCCGGAATCACG
TG--------------------------------------------------------------------
----------------------------------------------------------------------
----------------------------------------------------------------------
----------------------------------------------------------------------
----------------------------------------------------------------------
----------------------------------------------------------------------
---
>10_gvar_IIIA_ST_29
----------------------------------------------------------------------
------------------------TG-TCCTTCGGGAGGC-CGCGCAGGCGCAATTCGA-TGCG-GTCTT
CGCC-ATACGA-CTTCAGGTCGCC-GACC-GACTTGCCGCCGA--GCTTGATCTCG-AGACGCT---GCG
CATAGCGCTGACGGCC-------CGCA-GGCTTCGGCGTCTCCTGTGCCGCGACGCGACCCTTG-ACGAT
GTCCGACACCTGGCGCGTGCTGAGATCGTCCGACACGATCTTGTTGATCAGCCGCAGCGTGGCCTCGGTG
CCGC--GCGCATT----GTGATAGC-GGCCGACCTGATACGCCATGTTCGATCCGAAGCGATCGGGGCGT
GC-GACCATTTCCTGCATGATCGCTTCCGGCAACTTGCCGATCGACAGCGCGACGGCCACCGTCGACTCG
TCGAGGCCGAGATGCTCGGAGAGTTCTTTCTGGCTCTGGAAATGCTTGTCGTCGAGGAAGCGGCGCCACA
CGACGGCGTTGTCGAAC--ACCGTCTGCGAATCGCGCTGAACGTTCAG-GTCGTAGCCGAGC---TTGTA
GCT---CTGGAT-GCCGATCGGCACATCGATCACG-ATCGCCTTGACCGATTCCTTGTTCGCTTCCTTCA
GCGCCCGCACG-CGACGCCC-GCCATCGCTGACGAAATACGTGCCCGGGTTGTCGTAATCCGGAATCACG
TGAATC----------------------------------------------------------------
----------------------------------------------------------------------
----------------------------------------------------------------------
----------------------------------------------------------------------
----------------------------------------------------------------------
----------------------------------------------------------------------
---
>100_GroupK_ST_99 
----------------------------------------------------------------------
----------------------------------GGAGGC-CGCGCAGGCGCAATTCGA-TGCG-ATCTT
CGCC-ATACGA-CTTCAGGTCGCC-GACC-GACTTGCCGCCGA--GCTTGATCTCG-AGTCGCT---GCG
CATAGCGCTGACGGCC-------TGCG-GCCTTCGGCGTTTCCTGCGCCGCGACGCGGCCCTTG-ACGAT
GTCCGACACCTGGCGCGTGCTGAGGTCGTCCGACACGATCTTGTTGATCAGTCGCAGCGTGGCTTCGGTG
CCGC--GCGCGTT----GTGATAGC-GGCCGACCTGATACGCCATGTTCGAACCGAAGCGATCAGTGCGC
GC-GACCATTTCCTGCATGATCGCTTCCGGCAGTTTGCCGATCGACAGCGCGACGGCCACCGTTGATTCG
TCGAGGCCGAGGTGCTCGGAGAGCTCCTTCTGACTCTGGAAATGCTTGTCGTCGAGGAAGCGGCGCCACA
CGACGGCGTTGTCGAAC--ACCGTCTGCGAATCGCGCTGGACGTTGAG-GTCGTAGCCGAGC---TTGTA
GCT---CTGGAT-ACCGATCGGCACGTCGATCACG-ATCGCCTTGACCGATTCCTTGTTCGCTTCCTTCA
GTGCGCGCACG-CGACGGCC-ACCGTCGCTGACGAAATACGTGCCCGGGTTCTCGTAGTCCGGAATCACG
TGAATCGCC-------------------------------------------------------------
----------------------------------------------------------------------
----------------------------------------------------------------------
----------------------------------------------------------------------
----------------------------------------------------------------------
----------------------------------------------------------------------
---
>102_GroupK_ST_98
----------------------------------------------------------------------
------------------------T--TCCTTCGGGAGAC-CGCGCAGGCGCAATTCGA-TGCG-ATCTT
CGCC-ATACGA-CTTCAGGTCGCC-GACC-GACTTGCCGCCGA--GCTTGATCTCG-AGACGCT---GCG
CATAGCGTTGACGGCC-------CGCA-GCCTTCGGCGTTTCCTGCGCCGCGACGCGGCCCTTG-ACGAT
GTCCGACACCTGGCGCGTGCTGAGATCGTCCGACACGATCTTGTTGATCAGCCGCAGCGTGGCCTCGGTG
CCGC--GCGCGTT----GTGATAGC-GGCCGACCTGATACGCCATGTTCGAACCGAAGCGATCGGGGCGC
GC-GACCATTTCCTGCATGATCGTTTCCGGCAGCTTGCCGATCGACAGCGCGACGGCCACCGTCGACTCG
TCGAGGCCGAGGTGCTCGGAGAGTTCCTTCTGGCTCTGGAAATGCTTGTCGTCGAGGAAGCGGCGCCACA
CGACGGCGTTGTCGAAC--ACCGTCTGCGAATCGCGCTGGACGTTGAG-ATCGTAGCCGAGC---TTGTA
GCT---CTGGAT-GCCGATCGGCACGTCGATCACG-ATCGCCTTGACCGATTCCTTGTTCGCTTCCTTCA
GTGCCCGCACG-CGGCGGCC-GCCATCG------------------------------------------
----------------------------------------------------------------------
----------------------------------------------------------------------
----------------------------------------------------------------------
----------------------------------------------------------------------
----------------------------------------------------------------------
----------------------------------------------------------------------
---
>103_GroupK_ST_103
----------------------------------------------------------------------
---------------------GCTTG-TCCTTCGGGAGAC-CGCGCAGGCGCAATTCGA-TGCG-ATCTT
CGCC-ATACGA-CTTCAGGTCGCC-GACC-GACTTGCCGCCGA--GCTTGATCTCG-AGACGCT---GCG
CATAGCGTTGACGGCC-------CGCA-GCCTTCGGCGTTTCCTGCGCCGCGACACGGCCCTTG-ACGAT
GTCCGACACCTGGCGCGTGCTGAGATCGTCCGACACGATCTTGTTGATCAGCCGCAGCGTGGCCTCGGTG
CCGC--GCGCGTT----GTGATAGC-GGCCGACCTGATACGCCATGTTCGAACCGAAGCGATCGGGGCGC
GC-GACCATTTCCTGCATGATCGTTTCCGGCAGCTTGCCGATCGACAGCGCGACGGCCACCGTCGACTCG
TCGAGGCCGAGGTGCTCGGAGAGTTCCTTCTGGCTCTGGAAATGCTTGTCGTCGAGGAAGCGGCGCCACA
CGACGGCGTTGTCGAAC--ACCGTCTGCGAATCGCGCTGGACGTTGAG-ATCGTAGCCGAGC---TTGTA
GCT---CTGGAT-GCCGATCGGCACGTCGATCACG-ATCGCCTTGACCGATTCCTTGTTCGCTTCCTTCA
ATGCCCGCACG-CGGCGGCC-GCCGTCACTGACGAAGTACGTGCCCGGGTTGTCGTAATCCGGAATCACG
TGA-------------------------------------------------------------------
----------------------------------------------------------------------
----------------------------------------------------------------------
----------------------------------------------------------------------
----------------------------------------------------------------------
----------------------------------------------------------------------
---
>104_BCC5_ST_207
----------------------------------------------------------------------
-----------------------TTG-TCCTTCGGGAGGC-CGCGCAGGCGCAGTTCGA-TGCG-GTCTT
CGCC-ATAAGA-CTTCAGGTCGCC-GACC-GACTTGCCGCCGA--GCTTGATCTCG-AGACGCT---GCG
CATAGCGCTGTCGGCC-------TGCG-GCCTTCGGCGTCTCCTGCGCCGCGACGCGGCCCTTG-ACGAT
GTCCGACACCTGGCGCGTGCTGAGATCGTCCGACACGATCTTGTTGATCAGCCGCAGCGTCGCTTCGGTG
CCGC--GCGCATT----GTGATAGC-GGCCGACCTGATACGCCATGTTCGACCCGAAGCGATCGGGGCGC
GC-GACCATTTCCTGCATGATCGCTTCCGGCAGCTTGCCGATCGACAGCGCGACGGCCACCGTCGACTCG
TCGAGGCCGAGATGCTCGGAGAGTTCTTTCTGGCTCTGGAAATGCTTGTCGTCGAGGAAGCGGCGCCACA
CGACGGCGTTGTCGAAC--ACCGTCTGCGAATCGCGCTGAACGTTGAG-GTCGTAGCCGAGC---TTGTA
GCT---CTGGAT-GCCGATCGGCACGTCGATCACG-ATCGCCTTGACCGACTCCTTGTTCGCTTCCTTCA
GCGCCCGCACG-CGGCGGCC-ACCGTCGCTGACGAAATACGTGCCCGGATTGTCGTAATCCGGAATCACG
TGAATCG---------------------------------------------------------------
----------------------------------------------------------------------
----------------------------------------------------------------------
----------------------------------------------------------------------
----------------------------------------------------------------------
----------------------------------------------------------------------
---
>105_gvar_IIIB_ST_202
----------------------------------------------------------------------
-----------------------------CTTCGGGAGGC-CACGCAGGCGCAGTTCGA-TGCG-GTCTT
CGCC-ATACGA-CTTCAGGTCGCC-GACC-GACTTGCCGCCAA--GCTTGATCTCG-AGACGCT---GCG
CATAGCGCTGACGGCC-------CGCG-GCCTTCGGCGTCTCCTGCGCCGCGACGCGGCCCTTG-ACGAT
GTCCGACACCTGGCGCGTGCTGAGATCGTCCGACACGATCTTGTTGATCAACCGCAGCGTGGCCTCGGTG
CCGC--GCGCATT----GTGATAGC-GGCCGACCTGATACGCCATGTTCGATCCGAAGCGATCGGGACGC
GC-GACCATTTCCTGCATGATCGCTTCCGGCAACTTGCCGATCGACAGCGCGACGGCCACCGTCGACTCG
TCGAGGCCGAGATGCTCGGAGAGTTCTTTCTGGCTCTGGAAATGCTTGTCGTCGAGGAAGCGGCGCCACA
CGACCGCGTTGTCGAAC--ACCGTCTGCGAATCGCGCTGAACGTTGAG-GTCGTAGCCGAGC---TTGTA
GCT---CTGGAT-GCCGATCGGCACGTCGATCACG-ATCGCCTTGACCGACTCCTTGTTCGCTTCCTTCA
GCGCCCGCACG-CGGCGGCC-GCCGTCGCTGACGAAATACGTGCCCGGATTGTCGTAATCCGGAATCACG
TGA-------------------------------------------------------------------
----------------------------------------------------------------------
----------------------------------------------------------------------
----------------------------------------------------------------------
----------------------------------------------------------------------
----------------------------------------------------------------------
---
>108_BCC5_ST_187 
----------------------------------------------------------------------
--------------------CGCTTG-TCCTTCGGGAGGC-CGCGCAGGCGCAGTTCGA-TGCG-GTCTT
CGCC-ATAAGA-CTTCAGGTCGCC-GACC-GACTTGCCGCCGA--GCTTGATCTCG-AGACGCT---GCG
CATAGCGCTGTCGGCC-------TGCG-GCCTTCGGCGTCTCCTGCGCCGCGACGCGGCCCTTG-ACGAT
GTCCGACACCTGGCGCGTGCTGAGATCGTCCGACACGATCTTGTTGATCAGCCGCAGCGTCGCCTCGGTG
CCGC--GCGCATT----GTGATAGC-GGCCGACCTGATACGCCATGTTCGACCCGAAGCGATCGGGGCGC
GC-GACCATTTCCTGCATGATCGCTTCCGGCAGCTTGCCGATCGACAGCGCGACGGCCACCGTCGACTCG
TCGAGGCCGAGATGCTCGGAGAGTTCTTTCTGGCTCTGGAAATGCTTGTCGTCGAGGAAGCGGCGCCACA
CGACGGCATTGTCGAAC--ACCGTCTGCGAATCGCGCTGAACGTTGAG-GTCGTAGCCGAGC---TTGTA
GCT---CTGGAT-GCCGATCGGCACGTCGATCACG-ATCGCCTTGACCGACTCCTTGTTCGCTTCCTTCA
GCGC------------------------------------------------------------------
----------------------------------------------------------------------
----------------------------------------------------------------------
----------------------------------------------------------------------
----------------------------------------------------------------------
----------------------------------------------------------------------
----------------------------------------------------------------------
---
>109_BCC5_ST_137
----------------------------------------------------------------------
------------------------TG-TCCTTCGGGAGGC-CGCGCAGGCGCAGTTCGA-TGCG-GTCTT
CGCC-ATAAGA-CTTCAGGTCGCC-GACC-GACTTGCCGCCGA--GCTTGATCTCG-AGACGCT---GCG
CATAGCGCTGTCGGCC-------TGCG-GCCTTCGGCGTCTCCTGCGCCGCGACGCGGCCCTTG-ACGAT
GTCCGACACCTGGCGCGTGCTGAGATCGTCCGACACGATCTTGTTGATCAGCCGCAGCGTCGCCTCGGTG
CCGC--GCGCATT----GTGATAGC-GGCCGACCTGATACGCCATGTTCGACCCGAAGCGATCGGGGCGC
GC-GACCATTTCCTGCATGATCGCTTCCGGCAGCTTGCCGATCGACAGCGCGACGGCCACCGTCGACTCG
TCGAGGCCGAGATGCTCGGAGAGTTCTTTCTGGCTCTGGAAATGCTTGTCGTCGAGGAAGCGGCGCCACA
CGACGGCGTTGTCGAAC--ACCGTCTGCGAATCGCGCTGAACGTTGAG-GTCGTAGCCGAGC---TTGTA
GCT---CTGGAT-GCCGATCGGCACGTCGATCACG-ATCGCCTTGACCGACTCTTTGTTCGCTTCCTTCA
GCGCTCGCACG-CGGCGGCC-ACCGTCGCTGACGAAATACGTGCCCGGATTGTCGTAATCCGGAATCACG
TGA-------------------------------------------------------------------
----------------------------------------------------------------------
----------------------------------------------------------------------
----------------------------------------------------------------------
----------------------------------------------------------------------
----------------------------------------------------------------------
---
>11_gvar_IIIB_ST_35
----------------------------------------------------------------------
--------------------CGCTTG-TCCTTCGGGAGGC-CACGCAGGCGCAGTTCGA-TGCG-ATCTT
CGCC-ATACGA-CTTCAGGTCGCC-GACC-GACTTGCCGCCAA--GCTTGATCTCG-AGACGCT---GCG
CATAGCGCTGACGGCC-------CGCG-GCCTTCGGCGTCTCCTGCGCCGCGACGCGGCCCTTG-ACGAT
GTCCGACACCTGGCGCGTGCTGAGATCGTCCGACACGATCTTGTTGATCAGCCGCAGCGTGGCCTCGGTG
CCGC--GCGCATT----GTGATAGC-GGCCGACCTGATACGCCATGTTCGACCCGAAGCGATCGGGACGC
GC-GACCATTTCCTGCATGATCGCTTCCGGCAACTTGCCGATCGACAGCGCGACGGCCACCGTCGACTCG
TCGAGGCCGAGATGCTCGGAGAGCTCCTTCTGGCTCTGGAAATGCTTGTCGTCGAGGAAGCGGCGCCACA
CCACCGCGTTGTCGAAC--ACCGTCTGCGAATCGCGCTGAACGTTGAG-GTCGTAGCCGAGC---TTGTA
GCT---CTGGAT-GCCGATCGGCACGTCGATCACG-ATCGCCTTGACCGACTCCTTGTTCGCTTCCTTCA
GCGCCCGCACG-CGGCGGCC-ACCGTCGCTGACGAAATACGTGCCCGGATTGTCGTAATCCGGAATCACG
TGAATCGCCTGCT---------------------------------------------------------
----------------------------------------------------------------------
----------------------------------------------------------------------
----------------------------------------------------------------------
----------------------------------------------------------------------
----------------------------------------------------------------------
---
>110_gvar_IIIA_ST_211
----------------------------------------------------------------------
-------------------GCGCTTG-TCCTTCGGGAGGC-CGCGCAGGCGCAATTCGA-TGCG-GTCTT
CGCC-ATACGA-CTTCAGGTCGCC-GACC-GACTTGCCGCCTA--GCTTGATCTCG-AGACGCT---GCG
CATAGCGCTGACGGCC-------CGCA-GGCTTCGGCGTCTCCTGTGCCGCGACGCGACCCTTG-ACGAT
GTCCGACACCTGGCGCGTGCTGAGATCGTCCGACACGATCTTGTTGATCAGCCGCAGCGTGGCCTCGGTG
CCGC--GCGCATT----GTGATAGC-GGCCGACCTGATACGCCATGTTCGATCCGAAGCGATCGGGGCGT
GC-GACCATTTCCTGCATGATCGCTTCCGGCAACTTGCCGATCGACAGCGCGACGGCCACCGTCGACTCG
TCGAGGCCGAGATGCTCGGAGAGTTCTTTCTGGCTCTGGAAATGCTTGTCGTCGAGGAAGCGGCGCCACA
CGACGGCGTTGTCGAAC--ACCGTCTGCGAATCGCGCTGAACGTTCAG-GTCGTAGCCGAGC---TTGTA
GCT---CTGGAT-GCCGATCGGCACATCGATCACG-ATCGCCTTGACCGATTCCTTGTTCGCTTCCTTCA
GCGCCCGCACG-CGACGCCC-GCCATCGCTGACGAAATACGTGCCCGGGTTGTCGTAATCCGGAATCACG
TGAATCGCCTGCTGC-------------------------------------------------------
----------------------------------------------------------------------
----------------------------------------------------------------------
----------------------------------------------------------------------
----------------------------------------------------------------------
----------------------------------------------------------------------
---
>111_gvar_IIIB_ST_38
----------------------------------------------------------------------
-----------------------------CTTCGGGAGGC-CACGCAGGCGCAGTTCGA-TGCG-GTCTT
CGCC-ATACGA-CTTCAGGTCGCC-GACC-GACTTGCCGCCAA--GCTTGATCTCG-AGACGCT---GCG
CATAGCGCTGACGGCC-------CGCG-GCCTTCGGCGTCTCTTGCGCCGCGACGCGGCCCTTG-ACGAT
GTCCGACACCTGGCGCGTGCTGAGATCGTCCGACACGATCTTGTTGATCAGCCGCAGCGTGGCCTCGGTG
CCGC--GCGCATT----GTGATAGC-GGCCGACCTGATACGCCATGTTCGACCCGAAGCGATCGGGACGC
GC-GACCATTTCCTGCATGATCGCTTCCGGCAACTTGCCGATCGACAGCGCGACGGCCACCGTCGACTCG
TCGAGGCCGAGATGCTCGGAGAGTTCTTTCTGGCTCTGGAAATGCTTGTCGTCGAGGAAGCGGCGCCACA
CGACCGCGTTGTCGAAC--ACCGTCTGCGAATCGCGCTGAACGTTGAG-GTCGTAGCCGAGC---TTGTA
GCT---CTGGAT-GCCGATCGGCACGTCGATCACG-ATCGCCTTGACCGACTCCTTGTTCGCTTCCTTCA
GCGCCCGCACG-CGGCGGCC-GCCGTCGCTGACGAAATACGTGCCCGGATTGTCGTAATCCGGAATCACG
TG--------------------------------------------------------------------
----------------------------------------------------------------------
----------------------------------------------------------------------
----------------------------------------------------------------------
----------------------------------------------------------------------
----------------------------------------------------------------------
---
>112_gvar_IIIA_ST_216 
----------------------------------------------------------------------
----------------------------CCTTCGGGAGGC-CGCGCAGGCGCAATTCGA-TGCG-GTCTT
CGCC-ATACGA-CTTCAGGTCGCC-GACC-GACTTGCCGCCGA--GCTTGATCTCG-AGACGCT---GCG
CATAGCGCTGACGGCC-------TGCA-GGCTTCGGCGTCTCCTGTGCCGCGACGCGACCCTTG-ACGAT
GTCCGACACCTGGCGCGTGCTGAGATCGTCCGACACGATCTTGTTGATCAGCCGCAGCGTGGCCTCGGTG
CCGC--GCGCATT----GTGATAGC-GGCCGACCTGATACGCCATGTTCGATCCGAAGCGATCGGGGCGT
GC-GACCATTTCCTGCATGATCGCTTCCGGCAACTTGCCGATCGACAGCGCGACGGCCACCGTCGACTCG
TCGAGGCCGAGATGCTCGGAGAGTTCTTTCTGGCTCTGGAAATGCTTGTCGTCGAGGAAGCGGCGCCACA
CGACGGCGTTGTCGAAC--ACCGTCTGCGAATCGCGCTGAACGTTCAG-GTCGTAGCCGAGC---TTGTA
GCT---CTGGAT-GCCGATCGGCACATCGATCACG-ATCGCCTTGACCGATTCCTTGTTCGCTTCCTTCA
GCGCCCGCACG-CGACGCCC-GCCATCGCTGACGAAATACGTGCCCGGGTTGTCGTAATCCGGAATCACG
TGAATCGC--------------------------------------------------------------
----------------------------------------------------------------------
----------------------------------------------------------------------
----------------------------------------------------------------------
----------------------------------------------------------------------
----------------------------------------------------------------------
---
>113_gvar_IIIA_ST_277
----------------------------------------------------------------------
----------------------------------------------------------------------
----------------------------------------------------------------------
-------------------------------TTCGGCGTCTCCTGTGCCGCGACGCGACCCTTG-ACGAT
GTCCGACACCTGGCGCGTGCTGAGATCGTCCGACACGATCTTGTTGATCAGCCGCAGCGTGGCCTCGGTG
CCGC--GCGCATT----GTGATAGC-GGCCGACCTGATACGCCATGTTCGATCCGAAGCGATCGGGGCGT
GC-GACCATTTCCTGCATGATCGCTTCCGGCAACTTGCCGATCGACAGCGCGACGGCCACCGTCGACTCG
TCGAGGCCGAGATGCTCGGAGAGTTCTTTCTGGCTCTGGAAATGCTTGTCGTCGAGGAAGCGGCGCCACA
CGACAGCGTTGTCGAAC--ACCGTCTGCGAATCGCGCTGAACGTTCAG-GTCGTAGCCGAGC---TTGTA
GCT---CTGGAT-GCCGATCGGCACATCGATCACG-ATCGCCTTGACCGATTCCTTGTTCGCTTCCTTCA
GCGCCCGCACG-CGACGCCC-GCCATCGCTGACGAAATATGTGCCCGGGTTGTCGTAATCCGGAATCACG
TGAATCGCC-------------------------------------------------------------
----------------------------------------------------------------------
----------------------------------------------------------------------
----------------------------------------------------------------------
----------------------------------------------------------------------
----------------------------------------------------------------------
---
>114_gvar_IIIA_ST_209 
----------------------------------------------------------------------
-------------------TCCT--------TCGGGAGGC-CGCGCAGGCGCAATTCGA-TGCG-GTCTT
CGCC-ATACGA-CTTCAGGTCGCC-GACC-GACTTGCCGCCGA--GCTTGATCTCG-AGACGCT---GCG
CATAGCGCTGACGGCC-------CGCA-GGCTTCGGCGTCTCCTGTGCCGCGACGCGACCCTTG-ACGAT
GTCCGACACCTGGCGCGTGCTGAGATCGTCCGACACGATCTTGTTGATCAGCCGCAGCGTGGCCTCGGTG
CCGC--GCGCATT----GTGATAGC-GGCCGACCTGATACGCCATGTTCGATCCGAAGCGATCGGGACGT
GC-GACCATTTCCTGCATGATCGCTTCCGGCAACTTGCCGATCGACAGCGCGACGGCCACTGTCGACTCG
TCGAGGCCGAGATGCTCGGAGAGTTCTTTCTGGCTCTGGAAATGCTTGTCGTCGAGGAAGCGGCGCCACA
CGACAGCGTTGTCGAAC--ACCGTCTGCGAATCGCGCTGAACGTTCAG-GTCGTAGCCGAGC---TTGTA
GCT---CTGGAT-GCCGATCGGCACATCGATCACG-ATCGCCTTGACCGATTCCTTGTTCGCTTCCTTCA
GCGCCCGCACG-CGACGCCC-GCCATCGCTGACGAAATATGTG---------------------------
----------------------------------------------------------------------
----------------------------------------------------------------------
----------------------------------------------------------------------
----------------------------------------------------------------------
----------------------------------------------------------------------
----------------------------------------------------------------------
---
>116_gvar_IIIA_ST_217 
----------------------------------------------------------------------
-----------------------------CTTCGGGAGGC-CGCGCAGGCGCAATTCGA-TGCG-GTCTT
CGCC-ATACGA-CTTCAGGTCGCC-GACC-GACTTGCCGCCGA--GCTTGATCTCG-AGACGCT---GCG
CATAGCGCTGACGGCC-------TGCA-GGCTTCGGCGTCTCCTGTGCAGCGACGCGACCCTTG-ACGAT
GTCCGACACCTGGCGCGTGCTGAGATCGTCCGACACGATCTTGTTGATCAGCCGCAGCGTGGCCTCGGTG
CCGC--GCGCATT----GTGATAGC-GGCCGACCTGATACGCCATGTTCGATCCGAAGCGATCGGGGCGT
GC-GACCATTTCCTGCATGATCGCTTCCGGCAACTTGCCGATCGACAGCGCGACGGCCACCGTCGACTCG
TCGAGGCCGAGATGCTCGGAGAGTTCTTTCTGGCTCTGGAAATGCTTGTCGTCGAGGAAGCGGCGCCACA
CGACGGCGTTGTCGAAC--ACCGTCTGCGAATCGCGCTGAACGTTCAG-GTCGTAGCCAAGC---TTGTA
GCT---CTGGAT-GCCGATCGGCACATCGATCACG-ATCGCCTTGACCGATTCCTTGTTCGCTTCCTTCA
GCGCCCGCACG-CGACGCCC-GCCATCGCTGACGAAATACGTGCCCGGGTTGTCGTAATCCGGAATCACG
TG--------------------------------------------------------------------
----------------------------------------------------------------------
----------------------------------------------------------------------
----------------------------------------------------------------------
----------------------------------------------------------------------
----------------------------------------------------------------------
---
>117_gvar_IIIA_ST_28 
----------------------------------------------------------------------
----------------------------------GGAGGC-CGCGCAGGCGCAATTCGA-TGCG-GTCTT
CGCC-ATACGA-CTTCAGGTCGCC-GACC-GACTTGCCGCCGA--GCTTGATCTCG-AGACGCT---GCG
CATAGCGCTGACGGCC-------CGCA-GGCTTCGGCGTCTCCTGTGCCGCGACGCGACCCTTG-ACGAT
GTCCGACACCTGGCGCGTGCTGAGATCGTCCGACACGATCTTGTTGATCAGCCGCAGCGTGGCCTCGGTG
CCGC--GCGCATT----GTGATAGC-GGCCGACCTGATACGCCATGTTCGATCCGAAGCGATCGGGGCGT
GC-GACCATTTCCTGCATGATCGCTTCCGGCAACTTGCCGATCGACAGCGCGACGGCCACCGTCGACTCG
TCGAGGCCGAGATGCTCGGAGAGTTCTTTCTGGCTCTGGAAATGCTTGTCGTCGAGGAAGCGGCGCCACA
CGACGGCGTTGTCGAAC--ACCGTCTGCGAATCGCGCTGAACGTTCAG-GTCGTAGCCGAGC---TTGTA
GCT---CTGGAT-GCCGATCGGCACATCGATCACG-ATCGCCTTGACCGATTCCTTGTTCGCTTCCTTCA
GCGCCCGCACG-CGACGCCC-GCCATCGCTGACGAAATACGTGCCCGGGTTGTCGTAATCCGGAATCACG
TGAATCGC--------------------------------------------------------------
----------------------------------------------------------------------
----------------------------------------------------------------------
----------------------------------------------------------------------
----------------------------------------------------------------------
----------------------------------------------------------------------
---
>118_gvar_IIIA_ST_234
----------------------------------------------------------------------
----------------------------------GGAGGC-CGCGCAGGCGCAATTCGA-TGCG-GTCTT
CGCC-ATACGA-CTTCAGGTCGCC-GACC-GACTTGCCGCCTA--GCTTGATCTCG-AGACGCT---GCG
CATAGCGCTGACGGCC-------CGCA-GGCTTCGGCGTCTCCTGTGCCGCGACGCGACCCTTG-ACGAT
GTCCGACACCTGGCGCGTGCTGAGATCGTCCGACACGATCTTGTTGATCAGCCGCAGCGTGGCCTCGGTG
CCGC--GCGCATT----GTGATAGC-GGCCGACCTGATACGCCATGTTCGATCCGAAGCGATCGGGGCGT
GC-GACCATTTCCTGCATGATCGCTTCCGGCAACTTGCCGATCGACAGCGCGACGGCCACCGTCGACTCG
TCGAGGCCGAGATGCTCGGAGAGTTCTTTCTGGCTCTGGAAATGCTTGTCGTCGAGGAAGCGGCGCCACA
CGACGGCGTTGTCGAAC--ACCGTCTGCGAATCGCGCTGAACGTTCAG-GTCGTAGCCGAGC---TTGTA
GCT---CTGGAT-GCCGATCGGCACATCGATCACG-ATCGCCTTGACCGATTCCTTGTTCGCTTCCTTCA
GCGCCCGCACG-CGACGCCC-GCCATCGCTGACGAAATACGTGCCCGGGTTGTCGTAATCCGGAATCACG
TGAATCGCCTGCTG--------------------------------------------------------
----------------------------------------------------------------------
----------------------------------------------------------------------
----------------------------------------------------------------------
----------------------------------------------------------------------
----------------------------------------------------------------------
---
>119_gvar_IIIA_ST_44
----------------------------------------------------------------------
-------------------------------TCGGGAGGC-CGCGCAGGCGCAATTCGA-TGCG-GTCTT
CGCC-ATACGA-CTTCAGGTCGCC-GACC-GACTTGCCGCCGA--GCTTGATCTCG-AGACGCT---GCG
CATAGCGCTGACGGCC-------TGCA-GGCTTCGGCGTCTCCTGTGCCGCGACGCGACCCTTG-ACGAT
GTCCGACACCTGGCGCGTGCTGAGATCGTCCGACACGATCTTGTTGATCAGCCGCAGCGTGGCCTCGGTG
CCGC--GCGCATT----GTGATAGC-GGCCGACCTGATACGCCATGTTCGATCCGAAGCGATCGGGGCGT
GC-GACCATTTCCTGCATGATCGCTTCCGGCAACTTGCCGATCGACAGCGCGACGGCCACCGTCGACTCG
TCGAGGCCGAGATGCTCGGAGAGTTCTTTCTGGCTCTGGAAATGCTTGTCGTCGAGGAAGCGGCGCCACA
CGACGGCGTTGTCGAAC--ACCGTCTGCGAATCGCGCTGAACGTTCAG-GTCGTAGCCGAGC---TTGTA
GCT---CTGGAT-GCCGATCGGCACATCGATCACG-ATCGCCTTGACCGATTCCTTGTTCGCTTCCTTCA
GCGCCCGCACG-CGACGCCC-GCCATCGCTGACGAAATACGTGCCCGGGTTGTCGTAATCCGGAATCAC-
----------------------------------------------------------------------
----------------------------------------------------------------------
----------------------------------------------------------------------
----------------------------------------------------------------------
----------------------------------------------------------------------
----------------------------------------------------------------------
---
>12_gvar_IIIB_ST_40
----------------------------------------------------------------------
------------------------T--TCCTTCGGGAGGC-CGCGCAGGCGCAGTTCGA-TGCG-GTCTT
CGCC-ATACGA-CTTCAGGTCGCC-GACC-GACTTGCCGCCAA--GCTTGATCTCG-AGACGCT---GCG
CATAGCGCTGACGGCC-------CGCG-GCCTTTGGCGTCTCCTGCGCCGCGACGCGGCCCTTG-ACGAT
GTCCGACACCTGGCGCGTGCTGAGATCGTCCGACACGATCTTGTTGATCAGCCGCAGCGTGGCCTCGGTG
CCGC--GCGCATT----GTGATAGC-GGCCGACCTGATACGCCATGTTCGACCCGAAGCGATCGGGACGC
GC-GACCATTTCCTGCATGATCGCTTCCGGCAACTTGCCGATCGACAGCGCGACGGCCACCGTCGACTCG
TCGAGGCCGAGATGCTCGGAGAGCTCCTTCTGGCTCTGGAAATGCTTGTCGTCGAGGAAGCGGCGCCACA
CGACCGCGTTGTCGAAC--ACCGTCTGCGAATCGCGCTGAACGTTGAG-GTCGTAGCCGAGC---TTGTA
GCT---CTGGAT-GCCGATCGGCACGTCGATCACG-ATCGCCTTGACCGACTCCTTGTTGGCTTCCTTCA
GCGCCCGCACG-CGGCGGCC-ACCATCGCTGACGAAATACGTGCCCGGATTGTCGTAATCCGGAATCACG
TGAATC----------------------------------------------------------------
----------------------------------------------------------------------
----------------------------------------------------------------------
----------------------------------------------------------------------
----------------------------------------------------------------------
----------------------------------------------------------------------
---
>120_gvar_IIIA_ST_201 
----------------------------------------------------------------------
---------------------------TCCTTCGGGAGGC-CGCGCAGGCGCAATTCGA-TGCG-GTCTT
CGCC-ATACGA-CTTCAGGTCGCC-GACC-GACTTGCCGCCGA--GCTTGATCTCG-AGACGCT---GCG
CATAGCGCTGACGGCC-------TGCA-GGCTTCGGCGTCTCCTGTGCCGCGACGCGACCCTTG-ACGAT
GTCCGACACCTGGCGCGTGCTGAGATCGTCCGACACGATCTTGTTGATCAGCCGCAGCGTGGCCTCGGTG
CCGC--GCGCATT----GTGATAGC-GGCCGACCTGATACGCCATGTTCGATCCGAAGCGATCGGGGCGT
GC-GACCATTTCCTGCATGATCGCTTCCGGCAACTTGCCGATCGACAGCGCGACGGCCACCGTCGACTCG
TCGAGGCCGAGATGCTCGGAGAGTTCTTTCTGGCTCTGGAAATGCTTGTCGTCGAGGAAGCGGCGCCACA
CGACAGCGTTGTCGAAC--ACCGTCTGCGAATCGCGCTGAACGTTCAG-GTCGTAGCCGAGC---TTGTA
GCT---CTGGAT-GCCGATCGGCACATCGATCACG-ATCGCCTTGACCGATTCCTTGTTCGCTTCCTTCA
GCGCCCGCACG-CGACGCCC-GCCATCGCTGACGAAATATGTGCCCGGGTTGTCGTAATCCGGAATCACG
TGAATCGC--------------------------------------------------------------
----------------------------------------------------------------------
----------------------------------------------------------------------
----------------------------------------------------------------------
----------------------------------------------------------------------
----------------------------------------------------------------------
---
>121_gvar_IIIA_ST_331 
----------------------------------------------------------------------
-------------------------------TCGGGAGGC-CGCGCAGGCGCAATTCGA-TGCG-GTCTT
CGCC-ATACGA-CTTCAGGTCGCC-GACC-GACTTGCCGCCGA--GCTTGATCTCG-AGACGCT---GCG
CATAGCGCTGACGGCC-------TGCA-GGCTTCGGCGTCTCCTGTGCCGCGACGCGACCCTTG-ACGAT
GTCCGACACCTGGCGCGTGCTGAGATCGTCCGACACGATCTTGTTGATCAGCCGCAGCGTGGCCTCGGTG
CCGC--GCGCATT----GTGATAGC-GGCCGACCTGATACGCCATGTTCGATCCGAAGCGATCGGGGCGT
GC-GACCATTTCCTGCATGATCGCTTCCGGCAACTTGCCGATCGACAGCGCGACGGCCACCGTCGACTCG
TCGAGGCCGAGATGCTCGGAGAGTTCTTTCTGGCTCTGGAAATGCTTGTCGTCGAGGAAGCGGCGCCACA
CGACGGCGTTGTCGAAC--ACCGTCTGCGAATCGCGCTGAACGTTCAG-GTCGTAGCCGAGC---TTGTA
GCT---CTGGAT-GCCGATCGGCACATCGATCACG-ATCGCCTTGACCGATTCCTTGTTCGCTTCCTTCA
GCGCCCGCACG-CGACGCCC-GCCATCGCTGACGAAATATGTGCCCGGGTTGTCGTAATCCGGAATCAC-
----------------------------------------------------------------------
----------------------------------------------------------------------
----------------------------------------------------------------------
----------------------------------------------------------------------
----------------------------------------------------------------------
----------------------------------------------------------------------
---
>122_gvar_IIIB_ST_37 
----------------------------------------------------------------------
-------------------TCCT--------TCGGGAGGC-CACGCAGGCGCAGTTCGA-TGCG-GTCTT
CGCC-ATACGA-CTTCAGGTCGCC-GACC-GACTTGCCGCCAA--GCTTGATCTCG-AGACGCT---GCG
CATAGCGCTGACGGCC-------CGCG-GCCTTCGGCGTCTCCTGTGCCGCGACGCGGCCCTTG-ACGAT
GTCCGACACCTGGCGTGTGCTGAGATCGTCCGACACGATCTTGTTGATCAGTCGCAGCGTGGCCTCGGTG
CCGC--GCGCATT----GTGATAGC-GACCGACCTGATACGCCATGTTCGACCCGAAGCGATCGGGACGC
GC-GACCATTTCCTGCATGATCGCTTCCGGCAACTTGCCGATCGACAGCGCGACGGCCACCGTCGACTCG
TCGAGGCCGAGATGCTCGGAGAGCTCCTTCTGGCTCTGGAAATGCTTGTCGTCGAGGAAGCGGCGCCACA
CGACCGCGTTGTCGAAC--ACCGTCTGCGAATCGCGCTGAACGTTGAG-GTCGTAGCCGAGC---TTGTA
GCT---CTGGAT-GCCGATCGGCACGTCGATCACG-ATCGCCTTGACCGACTCCTTGTTCGCTTCCTTCA
GCGCCCGCACG-CGGCGGCC-ACCATCGCTGA--------------------------------------
----------------------------------------------------------------------
----------------------------------------------------------------------
----------------------------------------------------------------------
----------------------------------------------------------------------
----------------------------------------------------------------------
----------------------------------------------------------------------
---
>123_gvar_IIIB_ST_36
----------------------------------------------------------------------
---------------TTTGTCCT--------TCGGGAGGC-CACGCAGGCGCAGTTCGA-TGCG-GTCTT
CGCC-ATACGA-CTTCAGGTCGCC-GACC-GACTTGCCGCCAA--GCTTGATCTCG-AGACGCT---GCG
CATAGCGCTGACGGCC-------CGCG-GCCTTCGGCGTCTCCTGTGCCGCGACGCGGCCCTTG-ACGAT
GTCCGACACCTGGCGTGTGCTGAGATCGTCCGACACGATCTTGTTGATCAGTCGCAGCGTGGCCTCGGTG
CCGC--GCGCATT----GTGATAGC-GACCGACCTGATACGCCATGTTCGACCCGAAGCGATCGGGACGC
GC-GACCATTTCCTGCATGATCGCTTCCGGCAACTTGCCGATCGACAGCGCGACGGCCACCGTCGACTCG
TCGAGGCCGAGATGCTCGGAGAGCTCCTTCTGGCTCTGGAAATGCTTGTCGTCGAGGAAGCGGCGCCACA
CGACCGCGTTGTCGAAC--ACCGTCTGCGAATCGCGCTGAACGTTGAG-GTCGTAGCCGAGC---TTGTA
GCT---CTGGAT-GCCGATCGGCACGTCGATCACG-ATCGCCTTGACCGACTCCTTGTTCGCTTCCTTCA
GCGCCCGCACG-CGGCGGCC-ACCATCGCTGACGAAATACGTGCCCGGATTGTCGTAATCCGGAATCACG
TGAATCGC--------------------------------------------------------------
----------------------------------------------------------------------
----------------------------------------------------------------------
----------------------------------------------------------------------
----------------------------------------------------------------------
----------------------------------------------------------------------
---
>124_gvar_IIIB_ST_322
----------------------------------------------------------------------
---------------------------TCCTTCGGGAGGC-CACGCAGGCGCAGTTCGA-TGCG-GTCTT
CGCC-ATACGA-CTTCAGGTCGCC-GACC-GACTTGCCGCCAA--GCTTGATCTCG-AGACGCT---GCG
CATAGCGCTGACGGCC-------CGCG-GCCTTCGGCGTCTCTTGCGCCGCGACGCGGCCCTTG-ACGAT
GTCCGACACCTGGCGCGTGCTGAGATCGTCCGACACGATCTTGTTGATCAGCCGCAGCGTGGCCTCGGTG
CCGC--GCGCATT----GTGATAGC-GGCCGACCTGATACGCCATGTTCGACCCGAAGCGATCGGGACGC
GC-GACCATTTCCTGCATGATCGCTTCCGGCAACTTGCCGATCGACAGCGCGACGGCCACCGTCGACTCG
TCGAGGCCGAGATGCTCGGAGAGCTCCTTCTGGCTCTGGAAATGCTTGTCGTCGAGGAAGCGGCGCCACA
CGACCGCGTTGTCGAAC--ACCGTCTGCGAATCGCGCTGAACGTTGAG-GTCGTAGCCGAGC---TTGTA
GCT---CTGGAT-GCCGATCGGCACGTCGATCACG-ATCGCCTTGACCGACTCCTTGTTCGCTTCCTTCA
GCGCCCGCACG-CGGCGGCC-ACCATCGCTGACGAAATACGTGCCCGGATTGTCGTAATCCGGAATCACG
TGAATCGCCTGCTGC-------------------------------------------------------
----------------------------------------------------------------------
----------------------------------------------------------------------
----------------------------------------------------------------------
----------------------------------------------------------------------
----------------------------------------------------------------------
---
>125_gvar_IIIB_ST_203
----------------------------------------------------------------------
-------------------------------TCGGGAGGC-CGCGCAGGCGCAGTTCGA-TGCG-GTCTT
CGCC-ATACGA-CTTCAGGTCGCC-GACC-GACTTGCCGCCAA--GCTTGATCTCG-AGACGCT---GCG
CATAGCGCTGACGGCC-------CGCG-GCCTTTGGCGTCTCCTGCGCCGCGACGCGGCCCTTG-ACGAT
GTCCGACACCTGGCGCGTGCTGAGATCGTCCGACACGATCTTGTTGATCAGCCGCAGCGTGGCCTCGGTG
CCGC--GCGCATT----GTGATAGC-GGCCGACCTGATACGCCATGTTCGACCCGAAGCGATCGGGACGC
GC-GACCATTTCCTGCATGATCGCTTCCGGCAACTTGCCGATCGACAGCGCGACGGCCACCGTCGACTCG
TCGAGGCCGAGATGCTCGGAGAGCTCCTTCTGGCTCTGGAAATGCTTGTCGTCGAGGAAGCGGCGCCACA
CGACCGCGTTGTCGAAC--ACCGTCTGCGAATCGCGCTGAACGTTGAG-GTCGTAGCCGAGC---TTGTA
GCT---CTGGAT-GCCGATCGGCACGTCGATCACG-ATCGCCTTGACCGACTCCTTGTTGGCTTCCTTCA
GCGCCCGCACG-CGGCGGCC-ACCATCGCTGACGAAATACGTGCCCGGATTGTCGTAATCCGGAATCACG
TG--------------------------------------------------------------------
----------------------------------------------------------------------
----------------------------------------------------------------------
----------------------------------------------------------------------
----------------------------------------------------------------------
----------------------------------------------------------------------
---
>126_gvar_IIIB_ST_139
----------------------------------------------------------------------
-------------------TCCT--------TCGGGAGGC-CACGCAGGCGCAGTTCGA-TGCG-GTCTT
CGCC-ATACGA-CTTCAGGTCGCC-GACC-GACTTGCCGCCAA--GCTTGATCTCG-AGACGCT---GCG
CATAGCGCTGACGGCC-------CGCG-GCCTTCGGCGTCTCCTGCGCCGCGACGCGGCCCTTG-ACGAT
GTCCGACACCTGGCGCGTGCTGAGATCGTCCGACACGATCTTGTTGATCAGCCGCAGCGTGGCCTCGGTG
CCGC--GCGCATT----GTGATAGC-GGCCGACCTGATACGCCATGTTCGACCCGAAGCGATCGGGACGC
GC-GACCATTTCCTGCATGATCGCTTCCGGCAACTTGCCGATCGACAGCGCGACGGCCACCGTCGATTCG
TCGAGGCCGAGATGCTCGGAGAGCTCCTTCTGGCTCTGGAAATGCTTGTCGTCGAGGAAGCGGCGCCACA
CGACCGCGTTGTCGAAC--ACCGTCTGCGAATCGCGCTGAACGTTGAG-GTCGTAGCCGAGC---TTGTA
GCT---CTGGAT-ACCGATCGGCACGTCGATCACG-ATCGCCTTGACCGACTCCTTGTTCGCTTCCTTCA
GCGCCCGCACG-CGGCGGCC-ACCATCGCTGACGAAATACGTGCCCGGATTGTCGTAATCCGGAATCACG
TG--------------------------------------------------------------------
----------------------------------------------------------------------
----------------------------------------------------------------------
----------------------------------------------------------------------
----------------------------------------------------------------------
----------------------------------------------------------------------
---
>127_gvar_IIIB_ST_221 
----------------------------------------------------------------------
------------------------TG-TCCTTCGGGAGGC-CACGCAGGCGCAGTTCGA-TGCG-GTCTT
CACC-ATACGA-CTTCAGGTCGCC-GACC-GACTTGCCGCCAA--GCTTGATCTCG-AGACGCT---GCG
CATAGCGCTGACGGCC-------CGCG-GCCTTCGGCGTCTCCTGCGCCGCGACGCGGCCCTTG-ACGAT
GTCCGACACCTGGCGCGTGCTGAGATCGTCCGACACGATCTTGTTGATCAGCCGCAGCGTGGCCTCGGTG
CCGC--GCGCATT----GTGATAGC-GGCCGACCTGATACGCCATGTTCGACCCGAAGCGATCGGGACGC
GC-GACCATTTCCTGCATGATCGCCTCCGGCAACTTGCCGATCGACAGCGCGACGGCCACCGTCGACTCG
TCGAGGCCGAGATGCTCGGAGAGCTCCTTCTGGCTCTGGAAATGCTTGTCGTCGAGGAAGCGGCGCCACA
CGACCGCGTTGTCGAAC--ACCGTCTGCGAATCGCGCTGAACGTTGAG-GTCGTAGCCGAGC---TTGTA
GCT---CTGGAT-GCCGATCGGCACGTCGATCACG-ATCGCCTTGACCGATTCCTTGTTCGCTTCCTTCA
GCGCCCGCACG-CGGCGGCC-ACCATCGCTGACGAAATACGTGCCCGGATTGTCGTAATCCGGAATCACG
TGAATCGCCTGCTGCA------------------------------------------------------
----------------------------------------------------------------------
----------------------------------------------------------------------
----------------------------------------------------------------------
----------------------------------------------------------------------
----------------------------------------------------------------------
---
>129_gvar_IIIB_ST_229
----------------------------------------------------------------------
-----------G-CGCTTGTCCT--------TCGGGAGGC-CACGCAGGCGCAGTTCGA-TGCG-GTCTT
CGCC-ATACGA-CTTCAGGTCGCC-GACC-GACTTGCCGCCAA--GCTTGATCTCG-AGACGCT---GCG
CATAGCGCTGACGGCC-------CGCG-GCCTTCGGCGTCTCCTGTGCCGCGACGCGGCCCTTG-ACGAT
GTCCGACACCTGGCGTGTGCTGAGATCGTCCGACACGATCTTGTTGATCAGTCGCAGCGTGGCCTCGGTG
CCGC--GCGCATT----GTGATAGC-GACCGACCTGATACGCCATGTTCGACCCGAAGCGATCGGGACGC
GC-GACCATTTCCTGCATGATCGCTTCCGGCAACTTGCCGATCGACAGCGCGACGGCCACCGTCGACTCG
TCGAGGCCGAGATGCTCGGAGAGCTCCTTCTGGCTCTGGAAATGCTTGTCGTCGAGGAAGCGGCGCCACA
CGACCGCGTTGTCGAAC--ACCGTCTGCGAATCGCGCTGAACGTTGAG-GTCGTAGCCGAGC---TTGTA
GCT---CTGGAT-GCCGATCGGCACGTCGATCACG-ATCGCCTTGACCGACTCCTTGTTCGCTTCCTTCA
GCGCCCGCACG-CGGCGGCC-ACCATCGCTGACGAAATACGTGCCCGGATTGTCGTAATCCGGAATCACG
TG--------------------------------------------------------------------
----------------------------------------------------------------------
----------------------------------------------------------------------
----------------------------------------------------------------------
----------------------------------------------------------------------
----------------------------------------------------------------------
---
>13_gvar_IIIB_ST_39
----------------------------------------------------------------------
-------------CGCTTGTCCT--------TCGGGAGGC-CACGCAGGCGCAGTTCGA-TGCG-GTCTT
CGCC-ATACGA-CTTCAGGTCGCC-GACC-GACTTGCCGCCAA--GCTTGATCTCG-AGACGCT---GCG
CATAGCGCTGACGGCC-------CGCG-GCCTTCGGCGTCTCCTGCGCCGCGACGCGGCCCTTG-ACGAT
GTCCGACACCTGGCGCGTGCTGAGATCGTCCGACACGATCTTGTTGATCAGCCGCAGCGTGGCCTCGGTG
CCGC--GCGCATT----GTGATAGC-GGCCGACCTGATACGCCATGTTCGACCCGAAGCGATCGGGACGC
GC-GACCATTTCCTGCATGATCGCTTCCGGCAACTTGCCGATCGACAGCGCGACGGCCACCGTCGACTCG
TCGAGGCCGAGATGCTCGGAGAGCTCCTTCTGGCTCTGGAAATGCTTGTCGTCGAGGAAGCGGCGCCACA
CGACCGCGTTGTCGAAC--ACCGTCTGCGAATCGCGCTGAACGTTGAG-GTCGTAGCCGAGC------TT
GTAGCTCTGGAT-GCCGATCGGCACGTCGATCACG-ATCGCCTTGACCGACTCCTTGTTCGCTTCCTTCA
GCGCCCGCACG-CGGCGGCC-ACCATCGCTGACGAAATACGTTCCCGGATTGTCGTAATCCGGAATCACG
TGAATCGCCCTGCT--------------------------------------------------------
----------------------------------------------------------------------
----------------------------------------------------------------------
----------------------------------------------------------------------
----------------------------------------------------------------------
----------------------------------------------------------------------
---
>130_gvar_IIIB_ST_316
----------------------------------------------------------------------
----------------------------------------------------------------------
----------------------------------------------------------------------
--------------------------------------TCTCCTGCGCCGCGACGCGGCCCTTG-ACGAT
GTCCGACACCTGGCGCGTGCTGAGATCGTCCGACACGATCTTGTTGATCAACCGCAGCGTGGCCTCGGTG
CCGC--GCGCATT----GTGATAGC-GGCCGACCTGATACGCCATGTTCGATCCGAAGCGATCGGGACGC
GC-GACCATTTCCTGCATGATCGCTTCCGGCAACTTGCCGATCGACAGCGCGACGGCCACCGTCGACTCG
TCGAGGCCGAGATGCTCGGAGAGTTCCTTCTGGCTCTGAAAATGCTTGTCGTCGAGGAAGCGGCGCCACA
CGACCGCGTTGTCGAAC--ACCGTCTGCGAATCGCGCTGAACGTTGAG-GTCGTAGCCGAGC---TTGTA
GCT---CTGGAT-GCCGATCGGCACGTCGATCACG-ATCGCCTTGACCGACTCCTTGTTCGCTTCCTTCA
GCGCCCGCACG-CGGCGGCC-GCCGTCGCTGACGAAATACGTGCCCGGATTGTCGTAATCCGGAATCACG
TGAATCGCCTGCTG--------------------------------------------------------
----------------------------------------------------------------------
----------------------------------------------------------------------
----------------------------------------------------------------------
----------------------------------------------------------------------
----------------------------------------------------------------------
---
>131_gvar_IIIB_ST_225 
----------------------------------------------------------------------
-----------------------------CTTCGGGAGGC-CACGCAGGCGCAGTTCGA-TGCG-GTCTT
CGCC-ATACGA-CTTCAGGTCGCC-GACC-GACTTGCCGCCAA--GCTTGATCTCG-AGACGCT---GCG
CATAGCGCTGACGGCC-------CGCG-GCCTTCGGCGTCTCCTGCGCCGCGACGCGGCCCTTG-ACGAT
GTCCGACACCTGGCGCGTGCTGAGATCGTCCGACACGATCTTGTTGATCAGCCGCAGCGTGGCCTCGGTG
CCGC--GCGCATT----GTGATAGC-GGCCGACCTGATACGCCATGTTCGACCCGAAGCGATCGGGACGC
GC-GACCATTTCCTGCATGATCGCTTCCGGCAACTTGCCGATCGACAGCGCGACGGCCACCGTCGACTCG
TCGAGGCCGAGATGCTCGGAGAGCTCCTTCTGGCTCTGGAAATGCTTGTCGTCGAGGAAGCGGCGCCACA
CGACCGCATTGTCGAAC--ACCGTCTGCGAATCGCGCTGAACGTTGAG-GTCGTAGCCGAGC---TTGTA
GCT---CTGGAT-GCCGATCGGCACGTCGATCACG-ATCGCCTTGACCGACTCCTTGTTCGCTTCCTTCA
GCGCCCGCACG-CGGCGGCC-ACCATCGCTGACGAAATACGTGCCCGGATTGTCGTAATCCGGAATC---
----------------------------------------------------------------------
----------------------------------------------------------------------
----------------------------------------------------------------------
----------------------------------------------------------------------
----------------------------------------------------------------------
----------------------------------------------------------------------
---
>132_gvar_IIIB_ST_228 
----------------------------------------------------------------------
---------------------TTG---TCCTTCGGGAGGC-CGCGCAGGCGCAGTTCGA-TGCG-GTCTT
CGCC-ATACGA-CTTCAGGTCGCC-GACC-GACTTGCCGCCAA--GCTTGATCTCG-AGACGCT---GCG
CATAGCGCTGACGGCC-------TGCG-GCCTTTGGCGTCTCCTGCGCCGCGACGCGGCCCTTG-ACGAT
GTCCGACACCTGGCGCGTGCTGAGATCGTCCGACACGATCTTGTTGATCAGCCGCAGCGTGGCCTCGGTG
CCGC--GCGCATT----GTGATAGC-GGCCGACCTGATACGCCATGTTCGACCCGAAGCGATCGGGACGC
GC-GACCATTTCCTGCATGATCGCTTCCGGCAACTTGCCGATCGACAGCGCGACGGCCACCGTCGACTCG
TCGAGGCCGAGATGCTCGGAGAGTTCCTTCTGGCTCTGGAAATGCTTGTCGTCGAGGAAGCGGCGCCACA
CGACCGCGTTGTCGAAC--ACCGTCTGCGAATCGCGCTGAACGTTGAG-GTCGTAGCCGAGC---TTGTA
GCT---CTGGAT-ACCGATCGGCACGTCGATCACG-ATCGCCTTGACCGACTCCTTGTTCGCTTCCTTCA
GCGCCCGCACG-CGGCGGCC-ACCATCGCTGACGAAATACGTGCCCGGATTGTCGTAATCCGGAATCACG
TGAATCGCCTGC----------------------------------------------------------
----------------------------------------------------------------------
----------------------------------------------------------------------
----------------------------------------------------------------------
----------------------------------------------------------------------
----------------------------------------------------------------------
---
>133_gvar_IIIB_ST_151
----------------------------------------------------------------------
-------------------TCCT--------TCGGGAGGC-CACGCAGGCGCAGTTCGA-TGCG-GTCTT
CGCC-ATACGA-CTTCAGGTCGCC-GACC-GACTTGCCGCCAA--GCTTGATCTCG-AGACGCT---GCG
CATAGCGCTGACGGCC-------CGCG-GCCTTCGGCGTCTCCTGTGCCGCGACGCGGCCCTTG-ACGAT
GTCCGACACCTGGCGTGTGCTGAGATCGTCCGACACGATCTTGTTGATCAGTCGCAGCGTGGCCTCGGTG
CCGC--GCGCATT----GTGATAGC-GACCGACCTGATACGCCATGTTCGACCCGAAGCGATCGGGACGC
GC-GACCATTTCCTGCATGATCGCTTCCGGCAACTTGCCGATCGACAGCGCGACGGCCACCGTCGACTCG
TCGAGGCCGAGATGCTCGGAGAGCTCCTTCTGGCTCTGGAAATGCTTGTCGTCGAGGAAGCGGCGCCACA
CGACCGCGTTGTCGAAC--ACCGTCTGCGAATCGCGCTGAACGTTGAG-GTCGTAGCCGAGC---TTGTA
GCT---CTGGAT-GCCGATCGGCACGTCGATCACG-ATCGCCTTGACCGACTCCTTGTTCGCTTCCTTCA
GCGCCCGCACG-CGGCGGCC-ACCATCGCTGACGAAATACGTGCCCGGATTGTCGTAATCCGGAATCACG
TG--------------------------------------------------------------------
----------------------------------------------------------------------
----------------------------------------------------------------------
----------------------------------------------------------------------
----------------------------------------------------------------------
----------------------------------------------------------------------
---
>134_BCC6_ST_115
----------------------------------------------------------------------
----------------------------------------------------------------------
----------------------------------------------------------------------
----------------------------------------------------------------------
-------------CGCGTGCTGAGATCGTCCGACACGATCTTGTTGATCAGCCGCAGCGTTGCCTCGGTG
CCGC--GCGCATT----GTGATAGC-GGCCGACCTGATACGCCATGTTCGATCCGAAGCGATCGGGGCGC
GC-GACCATTTCCTGCATGATCGCTTCCGGCAGCTTGCCGATCGACAGCGCGACGGCCACCGTCGACTCG
TCGAGTCCGAGATGCTCGGAGAGTTCTTTCTGGCTCTGGAAATGCTTGTCGTCGAGGAAGCGGCGCCACA
CGACGGCGTTGTCGAAC--ACCGTCTGCGAATCGCGCTGAACGTTGAG-GTCGTAGCCGAGC---TTGTA
G---------------------------------------------------------------------
----------------------------------------------------------------------
----------------------------------------------------------------------
----------------------------------------------------------------------
----------------------------------------------------------------------
----------------------------------------------------------------------
----------------------------------------------------------------------
----------------------------------------------------------------------
---
>135_gvar_IIIB_ST_340 
----------------------------------------------------------------------
-----------------TGTCCT--------TCGGGAGGC-CGCGCAGGCGCAGTTCGA-TGCG-GTCTT
CGCC-ATACGA-CTTCAGGTCGCC-GACC-GACTTGCCGCCAA--GCTTGATCTCG-AGACGCT---GCG
CATAGCGCTGACGGCC-------CGCG-GCCTTCGGCGTCTCCTGCGCCGCGACGCGGCCCTTG-ACGAT
GTCCGACACCTGGCGTGTGCTGAGATCGTCCGACACGATCTTGTTGATCAGTCGCAGCGTGGCCTCGGTG
CCGC--GCGCATT----GTGATAGC-GGCCGACCTGATACGCCATGTTCGACCCGAAGCGATCGGGACGC
GC-GACCATTTCCTGCATGATCGCTTCCGGCAACTTGCCGATCGACAGCGCGACGGCCACCGTCGACTCG
TCGAGGCCGAGATGCTCGGAGAGCTCCTTCTGGCTCTGGAAATGCTTGTCGTCGAGGAAGCGGCGCCACA
CGACCGCGTTGTCGAAC--ACCGTCTGCGAATCGCGCTGAACGTTGAG-GTCGTAGCCGAGC---TTGTA
GCT---CTGGAT-GCCGATCGGCACGTCGATCACG-ATCGCCTTGACCGACTCCTTGTTCGCTTCCTTCA
GCGCCCGCACG-CGGCGGCC-ACCATCGCTGACGAAATACGTGCCCGGATTGTCGTAATCCGGAATCACG
TG--------------------------------------------------------------------
----------------------------------------------------------------------
----------------------------------------------------------------------
----------------------------------------------------------------------
----------------------------------------------------------------------
----------------------------------------------------------------------
---
>136_gvar_IIIB_ST_224
----------------------------------------------------------------------
-----------------TGTCCT--------TCGGGAGGC-CACGCAGGCGCAGTTCGA-TGCG-GTCTT
CGCC-ATACGA-CTTCAGGTCGCC-GACC-GACTTGCCGCCAA--GCTTGATCTCG-AGACGCT---GCG
CATAGCGCTGACGGCC-------CGCG-GCCTTCGGCGTCTCCTGCGCCGCGACGCGGCCCTTG-ACGAT
GTCCGACACCTGGCGCGTGCTGAGATCGTCCGACACGATCTTGTTGATCAGCCGCAGCGTGGCCTCGGTG
CCGC--GCGCATT----GTGATAGC-GGCCGACCTGATACGCCATGTTCGACCCGAAGCGATCGGGACGC
GC-GACCATTTCCTGCATGATCGCTTCCGGCAACTTGCCGATCGACAGCGCGACGGCCACCGTCGACTCG
TCGAGGCCGAGATGCTCGGAGAGCTCCTTCTGGCTCTGGAAATGCTTGTCGTCGAGGAAGCGGCGCCACA
CGACCGCG--------------------------------------------------------------
----------------------------------------------------------------------
----------------------------------------------------------------------
----------------------------------------------------------------------
----------------------------------------------------------------------
----------------------------------------------------------------------
----------------------------------------------------------------------
----------------------------------------------------------------------
----------------------------------------------------------------------
---
>137_gvar_IIIB_ST_202
----------------------------------------------------------------------
---------------------------TCCTTCGGGAGGC-CACGCAGGCGCAGTTCGA-TGCG-GTCTT
CGCC-ATACGA-CTTCAGGTCGCC-GACC-GACTTGCCGCCAA--GCTTGATCTCG-AGACGCT---GCG
CATAGCGCTGACGGCC-------CGCG-GCCTTCGGCGTCTCCTGCGCCGCGACGCGGCCCTTG-ACGAT
GTCCGACACCTGGCGCGTGCTGAGATCGTCCGACACGATCTTGTTGATCAACCGCAGCGTGGCCTCGGTG
CCGC--GCGCATT----GTGATAGC-GGCCGACCTGATACGCCATGTTCGATCCGAAGCGATCGGGACGC
GC-GACCATTTCCTGCATGATCGCTTCCGGCAACTTGCCGATCGACAGCGCGACGGCCACCGTCGACTCG
TCGAGGCCGAGATGCTCGGAGAGTTCTTTCTGGCTCTGGAAATGCTTGTCGTCGAGGAAGCGGCGCCACA
CGACCGCGTTGTCGAAC--ACCGTCTGCGAATCGCGCTGAACGTTGAG-GTCGTAGCCGAGC---TTGTA
GCT---CTGGAT-GCCGATCGGCACGTCGATCACG-ATCGCCTTGACCGACTCCTTGTTCGCTTCCTTCA
GCGCCCGCACG-CGGCGGCC-GCCGTCGCTGACGAAATACGTGCCCGGATTGTC----------------
----------------------------------------------------------------------
----------------------------------------------------------------------
----------------------------------------------------------------------
----------------------------------------------------------------------
----------------------------------------------------------------------
----------------------------------------------------------------------
---
>138_gvar_IIIB_ST_186 
----------------------------------------------------------------------
-------------------TCCT--------TCGGGAGGC-CACGCAGGCGCAGTTCAA-TGCG-GTCTT
CGCC-ATACGA-CTTCAGGTCGCC-GACC-GACTTGCCGCCAA--GCTTGATCTCG-AGACGCT---GCG
CATAGCGCTGACGGCC-------CGCG-GCCTTCGGCGTCTCCTGTGCCGCGACGCGGCCCTTG-ACGAT
GTCCGACACCTGGCGTGTGCTGAGATCGTCCGACACGATCTTGTTGATCAGTCGCAGCGTGGCCTCGGTG
CCGC--GCGCATT----GTGATAGC-GACCGACCTGATACGCCATGTTCGACCCGAAGCGATCGGGACGC
GC-GACCATTTCCTGCATGATCGCTTCCGGCAACTTGCCGATCGACAGCGCGACGGCCACCGTCGACTCG
TCGAGGCCGAGATGCTCGGAGAGCTCCTTCTGGCTCTGGAAATGCTTGTCGTCGAGGAAGCGGCGCCACA
CGACCGCGTTGTCGAAC--ACCGTCTGCGAATCGCGCTGAACGTTGAG-GTCGTAGCCGAGC---TTGTA
GCT---CTGGAT-GCCGATCGGCACGTCGATCACG-ATCGCCTTGACCGACTCCTTGTTCGCTTCCTTCA
GCGCCCGCACG-CGGCGGCC-ACCATCGCTGACGAAATACGTGCCCGGATTGTCGTAATCCGGAATCACG
TGAATCGCCCTGCTG-------------------------------------------------------
----------------------------------------------------------------------
----------------------------------------------------------------------
----------------------------------------------------------------------
----------------------------------------------------------------------
----------------------------------------------------------------------
---
>139_gvar_IIIB_ST_43 
----------------------------------------------------------------------
-------------------TCCT--------TCGGGAGGC-CACGCAGGCGCAGTTCGA-TGCG-ATCTT
CGCC-ATACGA-CTTCAGGTCGCC-GACC-GACTTGCCGCCAA--GCTTGATCTCG-AGACGCT---GCG
CATAGCGCTGACGGCC-------CGCG-GCCTTCGGCGTCTCCTGCGCCGCGACGCGGCCCTTG-ACGAT
GTCCGACACCTGGCGCGTGCTGAGATCGTCCGACACGATCTTGTTGATCAGCCGCAGCGTGGCCTCGGTG
CCGC--GCGCATT----GTGATAGC-GGCCGACCTGATACGCCATGTTCGACCCGAAGCGATCGGGACGC
GC-GACCATTTCCTGCATGATCGCTTCCGGCAACTTGCCGATCGACAGCGCGACGGCCACCGTCGACTCG
TCGAGGCCGAGATGCTCGGAGAGCTCCTTCTGGCTCTGGAAATGCTTGTCGTCGAGGAAGCGGCGCCACA
CCACCGCGTTGTCGAAC--ACCGTCTGCGAATCGCGCTGAACGTTGAG-GTCGTAGCCGAGC---TTGTA
GCT---CTGGAT-GCCGATCGGCACGTCGATCACG-ATCGCCTTGACCGACTCCTTGTTCGCTTCCTTCA
GCGCCCGCACG-CGGCGGCC-ACCGTCGCTGACGAAATACGTGCCCGGATTGTCGTAATCCGGAATC---
----------------------------------------------------------------------
----------------------------------------------------------------------
----------------------------------------------------------------------
----------------------------------------------------------------------
----------------------------------------------------------------------
----------------------------------------------------------------------
---
>140_gvar_IIIB_ST_263
----------------------------------------------------------------------
--------------------------------------------------------------------TT
CGCC-ATACGA-CTTCAGGTCGCC-GACC-GACTTGCCGCCAA--GCTTGATCTCG-AGACGCT---GCG
CATAGCGCTGACGGCC-------CGCG-GCCTTCGGCGTCTCCTGCGCCGCGACGCGGCCCTTG-ACGAT
GTCCGACACCTGGCGCGTGCTGAGATCGTCCGACACGATCTTGTTGATCAGCCGCAGCGTGGCCTCGGTG
CCGC--GCGCATT----GTGATAGC-GGCCGACCTGATACGCCATGTTCGACCCGAAGCGATCGGGACGC
GC-GACCATTTCCTGCATGATCGCTTCCGGCAACTTGCCGATCGACAGCGCGACGGCCACCGTCGACTCG
TCGAGGCCGAGATGCTCGGAGAGCTCCTTCTGGCTCTGGAAATGCTTGTCGTCGAGGAAGCGGCGCCACA
CGACCGCGTTGTCGAAC--ACCGTCTGCGAATCGCGCTGAACGTTGAG-GTCGTAGCCGAGC---TTGTA
GCT---CTGGAT-ACCGATCGGCACGTCGATCACG-ATCGCCTTGACCGACTCCTTGTTCGCTTCCTTCA
GCGCCCGCACG-CGGCGGCC-ACCATCGCTGACGAAATACGTGCCCGGATTGTCGTAATCCGGAATCACG
TGAATCGC--------------------------------------------------------------
----------------------------------------------------------------------
----------------------------------------------------------------------
----------------------------------------------------------------------
----------------------------------------------------------------------
----------------------------------------------------------------------
---
>141_gvar_IIIB_ST_40 
----------------------------------------------------------------------
----------------------------------------------------------------------
----------------------------------------------------------------------
----------------------------------------------GCCGCGACGCGGCCCTTG-ACGAT
GTCCGACACCTGGCGCGTGCTGAGATCGTCCGACACGATCTTGTTGATCAGCCGCAGCGTGGCCTCGGTG
CCGC--GCGCATT----GTGATAGC-GGCCGACCTGATACGCCATGTTCGACCCGAAGCGATCGGGACGC
GC-GACCATTTCCTGCATGATCGCTTCCGGCAACTTGCCGATCGACAGCGCGACGGCCACCGTCGACTCG
TCGAGGCCGAGATGCTCGGAGAGCTCCTTCTGGCTC----------------------------------
----------------------------------------------------------------------
----------------------------------------------------------------------
----------------------------------------------------------------------
----------------------------------------------------------------------
----------------------------------------------------------------------
----------------------------------------------------------------------
----------------------------------------------------------------------
----------------------------------------------------------------------
----------------------------------------------------------------------
---
>142_gvar_IIIB_ST_281
----------------------------------------------------------------------
---------------------------------GGGAGGC-CACGCAGGCGCAGTTCGA-TGCG-GTCTT
CGCC-ATACGA-CTTCAGGTCGCC-GACC-GACTTGCCGCCAA--GCTTGATCTCG-AGACGCT---GCG
CATAGCGCTGACGGCC-------CGCG-GCCTTCGGCGTCTCTTGCGCCGCGACGCGGCCCTTG-ACGAT
GTCCGACACCTGGCGCGTGCTGAGATCGTCCGACACGATCTTGTTGATCAGCCGCAGCGTGGCCTCGGTG
CCGC--GCGCATT----GTGATAGC-GGCCGACCTGATACGCCATGTTCGACCCGAAGCGATCGGGACGC
GC-GACCATTTCCTGCATGATCGCTTCCGGCAACTTGCCGATCGACAGCGCGACGGCCACCGTCGACTCG
TCGAGGCCGAGATGCTCGGAGAGTTCTTTCTGGCTCTGGAAATGCTTGTCGTCGAGGAAGCGGCGCCACA
CGACCGCGTTGTCGAAC--ACCGTCTGCGAATCGCGCTGAACGTTGAG-GTCGTAGCCGAGC---TTGTA
GCT---CTGGAT-GCCGATCGGCACGTCGATCACG-ATCGCCTTGACCGACTCCTTGTTCGCTTCCTTCA
GCGCCCGCACG-CGGCGGCC-GCCGTCGCTGACGAAATACGTGCCCGGATTGTCGTAATCCGGAATCACG
TG--------------------------------------------------------------------
----------------------------------------------------------------------
----------------------------------------------------------------------
----------------------------------------------------------------------
----------------------------------------------------------------------
----------------------------------------------------------------------
---
>144_groupE_ST_48
----------------------------------------------------------------------
--------------------------------------AC-CGCGCAGGCGCAATTCGA-TACG-ATCTT
CGCC-ATACGA-CTTCAGGTCGCC-GACC-GACTTGCCGCCGA--GCTTGATCTCG-AGACGCT---GCG
CATAGCGCTGACGGCC-------CGTG-GCCTTCGGCGTTTCCTGCGCCGCGACGCGGCCCTTG-ACGAT
GTCCGACACCTGGCGCGTGCTGAGATCGTCGGACACGATCTTGTTGATCAGCCGCAGCGTCGCCTCGGTG
CCGC--GCGCATT----GTGATATC-GGCCGACCTGATACGCCATGTTCGAACCGAAGCGATCAGGGCGC
GC-GACCATTTCCTGCATGATCGCTTCCGGCAGCTTGCCGATCGACAGTGCGACGGCCACCGTCGATTCG
TCGAGGCCGAGGTGCTCGGAGAGCTCCTTCTGGCTCTGGAAATGCTTGTCGTCGAGGAAGCGGCGCCATA
CGACGGCGTTGTCGAAC--ACCGTTTGTGAATCGCGCTGGACGTTGAG-ATCGTAGCCGAGC---TTGTA
GCT---CTGGAT-GCCGATCGGCACGTCGATCACG-ATCGCCTTGACCGATTCCTTGTTCGCTTCCTTCA
GTGCCCGCACG-CGGCGGCC-GCCGTC-------------------------------------------
----------------------------------------------------------------------
----------------------------------------------------------------------
----------------------------------------------------------------------
----------------------------------------------------------------------
----------------------------------------------------------------------
----------------------------------------------------------------------
---
>148_groupE_ST49
----------------------------------------------------------------------
----------------------------------------------------------------------
---------------------------------------------GCTTGATCTCG-AGACGCT---GCG
CATAGCGCTGACGGCC-------CGTG-GCCTTCGGCGTTTCCTGCGCCGCGACGCGGCCCTTG-ACGAT
GTCCGACACCTGGCGCGTGCTGAGATCGTCGGACACGATCTTGTTGATCAGCCGCAGCGTCGCCTCGGTG
CCGC--GCGCATT----GTGATATC-GGCCGACCTGATACGCCATGTTCGAACCAAAGCGATCAGGGCGC
GC-GACCATTTCCTGCATGATCGCTTCCGGCAGCTTGCCGATCGACAGTGCGACGGCCACCGTCGATTCG
TCGAGGCCGAGGTGCTCGGAGAGTTCCTTCTGGCTCTGGAAATGCTTGTCATCGAGGAAGCGGCGCCACA
CGACGGCGTTGTCGAAC--ACCGTTTGTGAATCGCGCTGGACGTTGAG-ATCGTAGCCGAGC---TTGTA
GCT---CTGGAT-GCCGATCGGCACGTCGATCACG-ATCGCCTTGACCGATTCCTTGTTCGCTTCCTTCA
----------------------------------------------------------------------
----------------------------------------------------------------------
----------------------------------------------------------------------
----------------------------------------------------------------------
----------------------------------------------------------------------
----------------------------------------------------------------------
----------------------------------------------------------------------
---
>149_gvar_IIIC_ST_45
----------------------------------------------------------------------
----------------------------------------------------------------------
-------------------TCGCC-GACC-GACTTGCCGCCGA--GCTTGATCTCG-AGACGCT---GCG
CATAGCGCTGACGGCC-------CGCG-GCCTTCGGCGTCTCCTGTGCCGCCACGCGGCCCTTG-ACGAT
GTCCGATACCTGGCGCGTGCTGAGATCGTCCGACACGATCTTGTTGATCAGCCGCAGCGTCGCCTCGGTG
CCGC--GCGCATT----GTGATAGC-GGCCGACCTGATACGCCATGTTCGACCCGAAGCGATCTGGGCGC
GC-GACCATTTCCTGCATGATCGCTTCCGGCAACTTGCCGATCGACAGCGCGACGGCCACCGTCGACTCG
TCGAGACCGAGATGCTCGGAGAGTTCTTTCTGGCTCTGGAAATGCTTGTCGTCGAGGAAGCGGCGCCACA
CGACGGCGTTGTCGAAC--ACCGTCTGCGAATCGCGCTGAACGTTGAG-ATCGTAACCGAGC---TTGTA
GCT---CTGGAT-GCCGATCGGCACGTCGATCACG-ATTGCCTTGACCGACTCCTTGTTCG---------
----------------------------------------------------------------------
----------------------------------------------------------------------
----------------------------------------------------------------------
----------------------------------------------------------------------
----------------------------------------------------------------------
----------------------------------------------------------------------
----------------------------------------------------------------------
---
>15_gvar_IV_ST_50
----------------------------------------------------------------------
-------------------------------TCGGCAACC-CACGCAGGCGCAGTTCGA-TGCG-GTCTT
CGCC-ATACGA-CTTCAGGTCGCC-GACC-GACTTGCCGCCGA--GCTTGATCTCG-AGACGCT---GCG
CATAGCGCTGACGGCC-------CGCG-ACCTTCGGGGTCTCCTGCGCCGCGACGCGACCCTTG-ACGAT
GTCCGACACCTGACGCGTGCTGAGATCGTCGGACACGATTTTGTTGATCAGCCGCAGCGTGGCCTCGGTG
CCGC--GCGCATT----GTGATAGC-GGCCAACCTGATACGCCATGTTCGAACCGAAGCGATCAGGGCGC
GC-GACCATTTCCTGCATGATCGCTTCCGGCAACTTGCCGATCGACAACGCGACGGCCACCGTCGACTCG
TCGAGGCCGAGATGCTCGGACAGTTCCTTCTGGCTCTGGAAATGCTTGTCGTCGAGGAAGCGGCGCCACA
CGACGGCATTGTCGAAC--ACCGTCTGCGAATCGCGCTGGACGTTGAG-GTCGTAGCCGAGC---TTGTA
GCT---CTGGAT-GCCGATCGGCACATCGATCACG-ATCGCCTTGACCGACTCCTTGTTCGCCTCTTTCA
ACGCCCGCACG-CGACGGCC-GCCATCGCTGACGAAATACGTGCCCGGGTTGTCGTAATCCGGAATCACG
TG--------------------------------------------------------------------
----------------------------------------------------------------------
----------------------------------------------------------------------
----------------------------------------------------------------------
----------------------------------------------------------------------
----------------------------------------------------------------------
---
>150_gvar_IIIC_ST_118
----------------------------------------------------------------------
-----------------------------------------CACGCAGGCGTAGCTCGA-TGCG-GTCTT
CGCC-ATACGA-CTTCAGGTCGCC-GACC-GACTTGCCGCCGA--GCTTGATCTCG-AGACGCT---GCG
CATAGCGCTGACGGCC-------CGCG-GCCTTCGGCGTCTCCTGTGCCGCGACGCGGCCCTTG-ACGAT
GTCCGACACCTGGCGCGTGCTGAGATCGTCCGACACGATCTTGTTGATCAGCCGCAGCGTCGCCTCGGTG
CCGC--GCGCATT----GTGATAGC-GGCCGACCTGATACGCCATGTTCGATCCGAAGCGATCGGGGCGC
GC-GACCATTTCCTGCATGATCGCTTCCGGCAACTTGCCGATCGACAGTGCGACGGCCACCGTCGACTCG
TCGAGACCGAGATGCTCGGAGAGTTCTTTCTGGCTCTGGAAATGCTTGTCGTCGAGGAAGCGGCGCCACA
CGACGGCGTTGTCGAAC--ACCGTCTGCGAATCGCGCTGAACGTTGAG-ATCGTAACCGAGC---TTGTA
GCT---CTGGAT-GCCGATCGGCACGTCGATCACG-ATTGCCTTGACCGACTCCTTGTTCGCTTCCTTCA
GCGCCCGCACG-CGACGGCC-ACCGTCGCTGACGAAATACGTG---------------------------
----------------------------------------------------------------------
----------------------------------------------------------------------
----------------------------------------------------------------------
----------------------------------------------------------------------
----------------------------------------------------------------------
----------------------------------------------------------------------
---
>17_gvar_V_ST_57
----------------------------------------------------------------------
--------------------CCT--------TCGGCAGGC-CGCGCAGGCGCAGTTCGA-TGCG-ATCGT
CGCC-GTACGA-TTTGAGGTCGCC-CACC-GATTTGCCGCCGA--GCTTGATCTCT-AAGCGCT---GCG
CATAGCGCTGGCGGCC-------CGCC-GGCTTCGGCGTTTCCTGCGCCGCGACGCGACCTTTG-ACGAT
GTCCGATACCTGACGCGTGCTGAGATCGTCGGACACGATCTTGTTGATCAGCCGTAGCGTCGCCTCGGTG
CCGC--GTGCATT----GTGATAGC-GGCCGACCTGATACGCCATGTTCGAGCCGAAGCGATCCGGACGC
GC-GACCATTTCCTGCATGACCGACTCCGGCAGTTTGCCGATCGACAGCGCAACCGCGACCGTCGATTCA
TCGAGGCCGAGATGTTCGGACAGTTCCTTCTGGCTCTGGAAATGTTTGTCGTCGAGGAAGCGTCGCCACA
CGACGGCATTGTCGAAC--ACCGTCTGCGAATCGCGCTGCACGTTCAG-ATCGTAGCCGAGC---TTGTA
GCT---CTGGAT-CCCGATAGGCACGTCGATCACG-ATCGCCTTGACCGATTCCTTGTTCGCTTCCTTCA
GCGCGCGCACG-CGGCGGCC-GCCGTCGCTGACGAAATACGAGCCCGGATTGTCGTAGTCGGGAATCACG
T---------------------------------------------------------------------
----------------------------------------------------------------------
----------------------------------------------------------------------
----------------------------------------------------------------------
----------------------------------------------------------------------
----------------------------------------------------------------------
---
>74_gvar_V_ST_61 
----------------------------------------------------------------------
----------------------------------GCAGGC-CGCGCAGGCGCAGTTCGA-TGCG-ATCGT
CGCC-GTACGA-TTTGAGGTCGCC-CACC-GATTTGCCGCCGA--GCTTGATCTCT-AAGCGCT---GCG
CATAGCGCTGGCGGCC-------CGCC-GGCTTCGGCGTTTCCTGCGCCGCGACGCGACCTTTG-ACGAT
GTCCGATACCTGACGCGTGCTGAGATCGTCGGACACGATCTTGTTGATCAGCCGTAGCGTCGCCTCGGTG
CCGC--GTGCATT----GTGATAGC-GGCCGACCTGATACGCCATGTTCGAGCCGAAGCGATCCGGACGC
GC-GACCATTTCCTGCATGACCGACTCCGGCAGTTTGCCGATCGACAGCGCAACCGCGACCGTCGATTCA
TCGAGGCCGAGATGTTCGGACAGTTCCTTCTGGCTCTGGAAATGTTTGTCGTCGAGGAAGCGTCGCCACA
CGACGGCATTGTCGAAC--ACCGTCTGCGAATCGCGCTGCACGTTCAG-ATCGTAGCCGAGC---TTGTA
GCT---CTGGAT-CCCGATAGGCACGTCGATCACG-ATCGCCTTGACCGATTCCTTGTTCGCTTCCTTCA
GCGCGCGCACG-CGGCGGCC-GCCGTCGCTGACGAAATACGAGCCCGGATTGTCGTAGTCGGGAATCACG
TGAAT-----------------------------------------------------------------
----------------------------------------------------------------------
----------------------------------------------------------------------
----------------------------------------------------------------------
----------------------------------------------------------------------
----------------------------------------------------------------------
---
>19_gvar_VIII_ST_85
----------------------------------------------------------------------
-------------------------------TTCGGAAGCCCGCGCAGGCGCAGTTCGA-TGCG-ATCTT
CGCC-ATATGA-CTTCAGGTCGCC-GACC-GACTTGCCGCCGA--GCTTGATCTCC-AGGCGCT---GCG
CATAGCGCTGCCGCCC-------CGCC-GGCTTCGGCGTCTCTTGTGCCGCGACACGACCCTTG-ACGAT
GTCCGACACCTGACGCGTGCTGAGGTCGTCCGACACGATCTTGTTGATCAGTCGCAGCGTGGCCTCGGTG
CCGC--GCGCATT----GTGATAAC-GGCCGACCTGATACGCCATGTTCGAACCGAAGCGATCGGAACGC
GC-GACCATCTCCTGCATGACGGCTTCCGGCAGCTTGCCGATCGACAGCGCAACGGCGACCGTCGATTCA
TCGAGGCCAAGATGTTCGGACAGCTCCTTCTGACTCTGGAAATGCTTGTCGTCGAGGAAGCGGCGCCACA
CGACGGCGTTGTCGAAC--ACCGTCTGCGAATCGCGTTGCACGTTCAG-GTCGTAACCGAGC---TTGTA
GCT---CTGGAT-GCCGATCGGCACGTCGATCACG-ATCGCCTTCACCGATTCCTTGTTCGCTTCCTTCA
GTGCGCGCACG-CGGCGGCC-GCCGTCGCTGACGAAATACGTGCCCGGATTGTCGTAGTCCGGA------
----------------------------------------------------------------------
----------------------------------------------------------------------
----------------------------------------------------------------------
----------------------------------------------------------------------
----------------------------------------------------------------------
----------------------------------------------------------------------
---
>2_gvar_I_ST_1
----------------------------------------------------------------------
-----------------------TTG-TCCTTCGGGAGGC-CGCGCAGGCGCAGTTCGA-TGCG-ATCTT
CGCC-ATACGA-CTTCAGGTCGCC-GACC-GACTTGCCGCCAA--GCTTGATCTCG-AGACGCT---GCG
CATAGCGCTGACGGCC-------GGCA-GCCTTCGGCGTTTCCTGCGCCGCGACGCGGCCCTTG-ACGAT
GTCCGACACCTGGCGCGTGCTGAGATCGTCCGACACGATCTTGTTGATCAACCGCAGCGTGGCCTCGGTG
CCGC--GCGCGTT----GTGATAGC-GGCCGACCTGATACGCCATGTTTGAACCGAAGCGATCGGGGCGC
GC-GACCATTTCCTGCATGATCGCTTCCGGCAGTTTGCCGATCGACAGGGCGACGGCCACCGTCGATTCG
TCGAGGCCGAGGTGCTCGGAGAGTTCCTTCTGGCTCTGGAAATGCTTGTCGTCGAGGAAGCGGCGCCACA
CGACGGCGTTGTCGAAC--ACCGTCTGCGAATCGCGCTGGACGTTGAG-ATCGTAGCCGAGC---TTGTA
GCT---CTGGAT-GCCGATCGGCACGTCGATCACG-ATCGCCTTGACCGACTCCTTGTTGGCTTCCTTCA
GCGCCCGCACA-CGGCGGCC-GCCATCGCTGACGAAATACGTGCCCGGATTGTCATAGTCCGGAATCACG
TGAATCGCC-TGCTGCA-----------------------------------------------------
----------------------------------------------------------------------
----------------------------------------------------------------------
----------------------------------------------------------------------
----------------------------------------------------------------------
----------------------------------------------------------------------
---
>20_gvar_V_ST_68
----------------------------------------------------------------------
---------------------------------------C-CGCGCAGGCGCAGTTCGA-TGCG-ATCGT
CGCC-GTACGA-TTTGAGGTCGCC-CACC-GATTTGCCGCCGA--GCTTGATCTCT-AAGCGCT---GCG
CATAGCGCTGGCGGCC-------CGCC-GGCTTCGGCGTTTCCTGCGCCGCGACGCGACCTTTG-ACGAT
GTCCGATACCTGACGCGTGCTGAGATCGTCGGACACGATCTTGTTGATCAGCCGTAGCGTCGCCTCGGTG
CCGC--GTGCATT----GTGATAGC-GGCCGACCTGATACGCCATGTTCGAGCCGAAGCGATCCGGACGC
GC-GACCATTTCCTGCATGACCGACTCCGGCAGTTTGCCGATCGACAGCGCAACCGCGACCGTCGATTCA
TCGAGGCCGAGATGTTCGGACAGTTCCTTCTGGCTCTGGAAATGTTTGTTGTCGAGGAAGCGTCGCCACA
CGACGGCATTGTCGAAC--ACCGTCTGCGAATCGCGCTGCACGTTCAG-ATCGTAGCCGAGC---TTGTA
GCT---CTGGAT-CCCGATAGGCACGTCGATCACG-ATCGCCTTGACCGATTCCTTGTTCGCTTCCTTCA
GCGCGCGCACG-CGGCGGCC-GCCGTCGCTGACGAAATACGAGCCCGGATTGTCGTAGTCGGGAATCACG
----------------------------------------------------------------------
----------------------------------------------------------------------
----------------------------------------------------------------------
----------------------------------------------------------------------
----------------------------------------------------------------------
----------------------------------------------------------------------
---
>21_gvar_VI_ST_71
----------------------------------------------------------------------
-----------------------TTG-TCCTTCGGCAGGC-CGCGCAAGCGCAATTCGA-TACG-ATCAT
CGCC-GTACGA-CTTCAGATCGCC-GACG-GACTTGCCGTCGA--ACTTGATTTCC-AGTCGCT---GCG
CGTAGCGCTGACGGCT-------GGCG-GGCTTCGGCGTTTCCTGCGCGGCGACCCTCCCCTTG-ACGAT
GTCCGAGACCTGCCGCGTGCTCAGGTCGTCCGCCACGATCTTGTTGATCAGTCTTAACGTGGCCTCGGTG
CCTC--GCGCGCT----GTGATAGC-GGCCCACCTGATACGCCATGTTCGAGCCGAAGCGATCCGGTCGA
GC-GACCATCTCCTGCATGATCGCTTCGGGCAATTTGCCGATCGACAGCGCGACGGCAACCGTCGACTCG
TCGAGGCCAAGATGTTCGGACAACTCCTTCTGGCTCTGAAACAGCTTGTCGTCGAGGAAGCGACGCCATA
CGACCGCATTGTCGAAT--ACCGTCTGCGAATCGCGTTGTACGTTCAA-GTCATAGCCGAGC---TTGTA
GCT---CTGGAT-GCCGAGCGGCACGTCGATCACG-ATCGCCTTGACCGATTCCTTGTTCGCTTCCTTCA
GCGCGCGTACG-CGGCGGCC-GCCGTCGCTGACGAAGTACGTGCCCGGATTGTCGTAATCGGGAATCACG
TGAATCGCCCTGCT--------------------------------------------------------
----------------------------------------------------------------------
----------------------------------------------------------------------
----------------------------------------------------------------------
----------------------------------------------------------------------
----------------------------------------------------------------------
---
>22_gvar_IX_ST_41 
----------------------------------------------------------------------
------------------------TG-TCCTTCGGGAGGC-CGCGCAGGCGCAATTCGA-TGCG-GTCTT
CGCC-ATACGA-CTTCAGGTCGCC-GACC-GACTTGCCGCCGA--GCTTGATCTCG-AGACGCT---GCG
CGTAGCGCTGACGGCC-------TGCG-GCCTTCGGCGTCTCCTGCGCGGCGACACGGCCCTTG-ACGAT
GTCCGACACCTGGCGCGTGCTGAGATCGTCCGACACGATCTTGTTGATCAGCCGGAGCGTGGCCTCGGTG
CCGC--GCGCATT----GTGATAGC-GGCCGACCTGATACGCCATGTTCGAACCGAAGCGATCGGGACGC
GC-GACCATTTCCTGCATGATCGCTTCCGGCAACTTGCCGATCGACAACGCGACGGCCACCGTCGACTCG
TCGAGGCCGAGATGCTCGGAAAGCTCCTTCTGGCTCTGGAAATGCTTGTCGTCGAGGAAGCGGCGCCACA
CGACGGCATTGTCGAAC--ACCGTCTGCGAATCGCGCTGGACGTTGAG-GTCGTAGCCGAGC---TTGTA
GCT---CTGGAT-ACCGATCGGCACGTCGATCACG-ATCGCCTTGACCGATTCCTTGTTCGCCTCTTTCA
GCGCCCGCACG-CGACGGCC-GCCGTCGCTGACGAAATACGTGCCCGGATTGTCGTAATCCGGAATCACG
TGAATCGCCTGCT---------------------------------------------------------
----------------------------------------------------------------------
----------------------------------------------------------------------
----------------------------------------------------------------------
----------------------------------------------------------------------
----------------------------------------------------------------------
---
>23_gvar_VII_ST_77
----------------------------------------------------------------------
------------GCGCTTGTCCT--------TCGGGAGGC-CGCGCAGGCGCAGTTCGA-TGCG-GTCTT
CGCC-ATACGA-CTTCAGGTCGCC-GACC-GACTTGCCGCCGA--GCTTGATCTCG-AGACGCT---GCG
CATAGCGCTGGCGGCC-------CGCT-GGCTTCGGCGTCTCCTGCGCCGCGACGCGGCCCTTG-ACGAT
GTCCGATACCTGGCGCGTGCTGAGATCGTCGGACACGATCTTGTTGATCAGCCGCAGCGTTGCCTCGGTA
CCGC--GCGCATT----GTGATATC-GGCCGACCTGATACGCCATGTTCGAACCGAAGCGATCGGGGCGC
GC-GACCATCTCCTGCATCACGGTTTCCGGCAGCTTGCCGATCGACAGCGCAACCGCGACCGTCGACTCG
TCGAGGCCGAGATGTTCGGACAGTTCCTTCTGACTCTGGAAGTGCTTGTCGTCGAGGAAGCGGCGCCACA
CGACGGCGTTGTCGAAC--ACCGTCTGCGAATCGCGTTGCACGTTCAG-GTCGTAGCCGAGC---TTGTA
GCT---CTGGAT-CCCGATCGGCACGTCGATCACG-ATCGCCTTCACCGACTCCTTGTTCGCTTCCTTCA
GCGCGCGCACG-CGACGGCC-GCCGTCGCTGACGAAATACGTACCCGGATTGTCGTAGTCAGGAATCACG
TGAAT------CGCC-----TGCT----------------------------------------------
----------------------------------------------------------------------
----------------------------------------------------------------------
----------------------------------------------------------------------
----------------------------------------------------------------------
----------------------------------------------------------------------
---
>24_gvar_VII_ST_81 
----------------------------------------------------------------------
-------------------TCCT--------TCGGGAGGC-CGCGCAGGCGCAGTTCGA-TGCG-ATCTT
CGCC-ATACGA-CTTCAGGTCGCC-GACC-GACTTGCCGCCAA--GCTTGATCTCG-AGACGCT---GCG
CATAGCGCTGGCGGCC-------CGCC-GGCTTCGGCGTCTCCTGCGCCGCGACGCGACCCTTG-ACGAT
GTCCGATACCTGGCGCGTGCTGAGATCGTCGGACACGATCTTGTTGATCAGCCGCAGCGTCGCCTCGGTA
CCGC--GCGCATT----GTGATAAC-GGCCGACCTGATACGCCATGTTCGAACCGAAGCGATCGGGGCGC
GC-GACCATCTCCTGCATCACGCTTTCCGGCAGCTTGCCGATCGACAGCGCAACCGCGACCGTCGACTCG
TCGAGGCCGAGATGTTCGGACAGTTCCTTCTGACTCTGGAAGTGCTTGTCGTCGAGGAAGCGGCGCCACA
CGACGGCGTTGTCGAAC--ACCGTCTGCGAATCGCGTTGCACGTTCAG-GTCGTAGCCGAGC---TTGTA
GCT---CTGGAT-CCCGATCGGCACGTCGATCACG-ATCGCCTTCACCGACTCCTTGTTCGCTTCCTTCA
GCGCGCGCACG-CGACGGCC-GCCGTCGCTGACGAAATACGTACCCGGATTGTCGTAGTCCGGAATCACG
TGAAT------CGC--------------------------------------------------------
----------------------------------------------------------------------
----------------------------------------------------------------------
----------------------------------------------------------------------
----------------------------------------------------------------------
----------------------------------------------------------------------
---
>25_gvar_VII_ST_78
----------------------------------------------------------------------
-----------------------------------------------------------------GTCTT
CGCC-ATACGA-CTTCAGGTCGCC-GACC-GACTTGCCGCCAA--GCTTGATCTCG-AGACGCT---GCG
CATAGCGCTGGCGGCC-------CGCC-GGCTTCGGCGTCTCCTGCGCCGCGACGCGGCCCTTG-ACGAT
GTCCGATACCTGACGCGTGCTGAGATCGTCGGACACGATCTTGTTGATCAGCCGCAGCGTCGCCTCGGTA
CCGC--GCGCATT----GTGATATC-GGCCGACCTGATACGCCATGTTCGAACCGAAGCGATCGGGGCGC
GC-GACCATCTCCTGCATCACGGTTTCCGGCAGCTTGCCGATCGACAGCGCAACCGCGACCGTCGACTCG
TCGAGGCCGAGATGTTCGGACAGTTCCTTCTGACTCTGGAAGTGCTTGTCGTCGAGGAAGCGGCGCCACA
CGACGGCGTTGTCGAAC--ACCGTCTGCGAATCGCGTTGCACGTTCAG-GTCGTAGCCGAGC---TTGTA
GCT---CTGGAT-CCCGATCGGCACGTCGATCACG-ATCGCCTTCACCGACTCCTTGTTCGCTTCCTTCA
GCGCGCGCACG-CGACGGCC-GCCGTCGCTGA--------------------------------------
----------------------------------------------------------------------
----------------------------------------------------------------------
----------------------------------------------------------------------
----------------------------------------------------------------------
----------------------------------------------------------------------
----------------------------------------------------------------------
---
>26_groupE_ST_47
----------------------------------------------------------------------
-------------------------------TCGGGAGAC-CGCGCAGGCGCAATTCGA-TGCG-ATCTT
CGCC-ATACGA-CTTCAGGTCGCC-GACC-GACTTGCCGCCGA--GCTTGATCTCG-AGACGCT---GCG
CATAGCGCTGACGGCC-------CGTG-GCCTTCGGCGTTTCCTGCGCCGCGACGCGGCCCTTG-ACGAT
GTCCGACACCTGGCGCGTGCTGAGATCGTCGGACACGATCTTGTTGATCAGCCGCAGCGTCGCCTCGGTG
CCGC--GCGCATT----GTGATATC-GGCCGACCTGATACGCCATGTTCGAACCAAAGCGATCAGGGCGC
GC-GACCATTTCCTGCATGATCGCTTCCGGCAGCTTGCCGATCGACAGTGCGACGGCCACCGTCGATTCG
TCGAGGCCGAGGTGCTCGGAGAGTTCCTTCTGGCTCTGGAAATGCTTGTCATCGAGGAAGCGGCGCCACA
CGACGGCGTTGTCGAAC--ACCGTTTGTGAATCGCGCTGGACGTTGAG-ATCGTAGCCGAGC---TTGTA
GCT---CTGGAT-GCCGATCGGCACGTCGATCACG-ATCGCCTTGACCGATTCCTTGTTCGCTTCCTTCA
GTGCCCGCACG-CGGCGGCC-GCCGTCGCTGACGAAATACGTGCCCGGGTTCTCATAGTCCGGAATCACG
TGAA-CGCCCTGCT--------------------------------------------------------
----------------------------------------------------------------------
----------------------------------------------------------------------
----------------------------------------------------------------------
----------------------------------------------------------------------
----------------------------------------------------------------------
---
>27_gvar_II_ST_23
----------------------------------------------------------------------
-------------------------T-TCCTTCGGCAGGC-CGCGCAGACGCAGTTCGA-TGCG-ATCGT
CGCC-GTACGA-CTTCAGATCGCC-GACC-GACTTCCCGCCGA--GCTTGATTTCC-AGCCGCT---GAG
CGTAGCGCTGGCGGCT-------CGCC-GGCTTCGGCGCGTCCTGCGCCGCGACGCGGCCCTTC-ACGAT
GTCCGATACCTGACGCGTGCTGAGATCGTCCGACACGATCTTGTTGATCAGCCGCAGCGTCGCTTCCGTG
CCGC--GCGCAGC----GTGATAGC-GGCCGACCTGATATGCCATGTTCGAACCGAAGCGATCGGGCCGC
GC-AACCATCTCCTGCATCACTGCTTCCGGCAGCTTGCCGATCGACAGTGCAACGGCGACCGTCGATTCG
TCGAGACCGAGGTGCTCGGCGAGCTCCTTCTGACTCTGGAAGTGCTTGTCGTCGAGGAAGCGACGCCACA
CGACTGCATTGTCGAAG--ACCGTTTGCGAATCGCGTTGAACGTTGAG-ATCGTAGCCGAGC---TTGTA
GCT---CTGAAT-GCCGATCGGGACGTCGATCACG-ATCGCCTTCACCGAGTCCTTGTTCGCTTCCTTCA
GCGCGCGCACG-CGTCGGCC-GCCGTCGCTCACGAAGTACGTGCCCGGGTTGTCGTAGTCCGGAATCACG
TGAATCG---------------------------------------------------------------
----------------------------------------------------------------------
----------------------------------------------------------------------
----------------------------------------------------------------------
----------------------------------------------------------------------
----------------------------------------------------------------------
---
>28_gvar_IV_ST_51
----------------------------------------------------------------------
------------------------------TTCGGCAACC-CACGCAGGCGCAGTTCGA-TGCG-GTCTT
CGCC-ATACGA-CTTCAGGTCGCC-GACC-GACTTGCCGCCGA--GCTTGATCTCG-AGACGCT---GCG
CATAGCGCTGACGGCC-------CGCG-ACCTTCGGGGTCTCCTGCGCCGCGACGCGACCCTTG-ACGAT
GTCCGACACCTGACGCGTGCTGAGATCGTCGGACACGATTTTGTTGATCAGCCGCAGCGTGGCCTCGGTG
CCGC--GCGCATT----GTGATAGC-GGCCAACCTGATACGCCATGTTCGAACCGAAGCGATCAGGGCGC
GC-GACCATTTCCTGCATGATCGCTTCCGGCAACTTGCCGATCGACAACGCGACGGCCACCGTCGACTCG
TCGAGGCCGAGATGCTCGGACAGTTCCTTCTGGCTCTGGAAATGCTTGTCGTCGAGGAAGCGGCGCCACA
CGACGGCATTGTCGAAC--ACCGTCTGCGAATCGCGCTGGACGTTGAG-GTCGTAGCCGAGC---TTGTA
GCT---CTGGAT-GCCGATCGGCACATCGATCACG-ATCGCCTTGACCGACTCCTTGTTCGCCTCTTTCA
ACGCCCGCACG-CGACGGCC-GCCATCGCTGACGAAATACGTGCCCGGGTTGTCGTAATCCGGAATCACG
TGAATCGCCCTGCTG-------------------------------------------------------
----------------------------------------------------------------------
----------------------------------------------------------------------
----------------------------------------------------------------------
----------------------------------------------------------------------
----------------------------------------------------------------------
---
>29_gvar_II_ST_16
----------------------------------------------------------------------
------------------CGCGCTTG-TCCTTCGGCAGGC-CGCGCAGACGCAGTTCGA-TGCG-ATCGT
CGCC-GTACGA-CTTCAGATCGCC-GACC-GACTTCCCGCCGA--GCTTGATTTCC-AGCCGCT---GAG
CGTAGCGCTGGCGGCT-------CGCC-GGCTTCGGCGCGTCCTGCGCCGCGACGCGGCCCTTC-ACGAT
ATCCGATACCTGACGCGTGCTGAGATCGTCCGACACGATCTTGTTGATGAGCCGCAGCGTCGCCTCGGTG
CCGC--GCGCAGC----GTGATAGC-GGCCGACCTGATATGCCATGTTCGAACCGAAGCGATCGGGCCGC
GC-AACCATCTCCTGCATCACTGCTTCGGGCAGCTTGCCGATCGACAGGGCAACGGCGACCGTCGATTCG
TCGAGACCGAGGTGCTCGGCGAGCTCCTTCTGACTCTGGAAGTGCTTGTCGTCGAGGAAGCGACGCCACA
CGACTGCATTGTCGAAG--ACCGTCTGCGAATCGCGCTGAACGTTCAG-ATCGTAGCCGAGC---TTGTA
GCT---CTGAAT-GCCGATCGGGACGTCGATCACG-ATCGCCTTCACGGACTCCTTGTTCGCTTCCTTCA
GCGCGCGTACG-CGCCGGCC-GCCATCGCTGACGAAGTACGTGCCCGGGTTGTCGTAGTCCGGAATCACG
TGAATCGCCTGCT---------------------------------------------------------
----------------------------------------------------------------------
----------------------------------------------------------------------
----------------------------------------------------------------------
----------------------------------------------------------------------
----------------------------------------------------------------------
---
>3_gvar_I_ST_5
----------------------------------------------------------------------
-----------------TCGCGCTTG-TCCTTCGGGAGGC-CGCGCAGGCGCAGTTCGA-TGCG-ATCTT
CGCC-ATACGA-CTTCAGGTCGCC-GACC-GACTTGCCGCCAA--GCTTGATCTCG-AGACGCT---GCG
CATAGCGCTGACGGCC-------GGCA-GCCTTCGGCGTTTCCTGCGCCGCGACGCGGCCCTTG-ACGAT
GTCCGACACCTGGCGCGTGCTGAGATCGTCCGACACGATCTTGTTGATCAGCCGCAGCGTGGCCTCGGTG
CCGC--GCGCGTT----GTGATAGC-GGCCGACCTGATACGCCATGTTTGAACCGAAGCGATCGGGGCGC
GC-GACCATTTCCTGCATGATCGCCTCCGGCAGTTTGCCGATCGACAGGGCGACGGCCACCGTCGATTCG
TCGAGGCCGAGGTGCTCGGAGAGTTCCTTCTGGCTCTGGAAATGCTTGTCGTCGAGGAAGCGGCGCCATA
CGACGGCGTTGTCGAAC--ACCGTCTGCGAATCGCGCTGGACGTTGAG-ATCGTAGCCGAGC---TTGTA
GCT---CTGGAT-GCCGATCGGCACGTCGATCACG-ATCGCCTTGACCGACTCCTTGTTGGCTTCCTTCA
GCGCCCGCACG-CGGCGGCC-GCCATCGCTGACGAAATACGTGCCCGGATTGTCATAGTCCGGAATCACG
TGAATCGCC-TGCTG-------------------------------------------------------
----------------------------------------------------------------------
----------------------------------------------------------------------
----------------------------------------------------------------------
----------------------------------------------------------------------
----------------------------------------------------------------------
---
>30_gvar_VI_ST_72
----------------------------------------------------------------------
-----------------------TTG-TCCTTCGGCAGGC-CGCGCAAGCGCAATTCGA-TACG-ATCAT
CGCC-GTACGA-CTTCAGATCGCC-GACG-GACTTGCCGTCGA--ACTTGATTTCC-AGTCGCT---GCG
CGTAGCGCTGACGGCT-------GGCG-GGCTTCGGCGTTTCCTGCGCGGCGACCCTCCCCTTG-ACGAT
GTCCGAGACCTGCCGCGTGCTCAGGTCGTCCGCCACGATCTTGTTGATCAGTCTTAACGTGGCCTCGGTG
CCTC--GCGCGCT----GTGATAGC-GGCCCACCTGATACGCCATGTTCGAGCCGAAGCGATCCGGTCGA
GC-GACCATCTCCTGCATGATCGCTTCGGGCAATTTGCCGATCGACAGCGCGACGGCAACCGTCGACTCG
TCGAGGCCAAGATGTTCGGACAACTCCTTCTGGCTCTGAAACAGCTTGTCGTCGAGGAAGCGACGCCATA
CGACCGCATTGTCGAAT--ACCGTCTGCGAATCGCGTTGTACGTTCAA-GTCATAGCCGAGC---TTGTA
GCT---CTGGAT-GCCGAGCGGCACGTCGATCACG-ATCGCCTTGACCGATTCCTTGTTCGCTTCCTTCA
GCGCGCGTACG-CGGCGGCC-GCCGTCGCTGACGAAGTACGTGCCCGGATTGTCGTAATCGGGAATCACG
TGAATCGCC-TGCTGCA-----------------------------------------------------
----------------------------------------------------------------------
----------------------------------------------------------------------
----------------------------------------------------------------------
----------------------------------------------------------------------
----------------------------------------------------------------------
---
>32_gvar_VII_ST_73
----------------------------------------------------------------------
-------------CGCTTGTCCT--------TCGGGAGGC-CGCGCAGGCGCAGTTCGA-TGCG-GTCTT
CGCC-ATACGA-CTTCAGGTCGCC-GACC-GACTTGCCGCCGA--GCTTGATTTCG-AGACGCT---GCG
CATAGCGCTGGCGGCC-------CGCC-GGCTTCGGCGTCTCCTGCGCCGCGACGCGGCCCTTG-ACGAT
GTCCGATACCTGGCGCGTGCTGAGATCGTCGGACACGATCTTGTTGATCAGCCGCAGCGTCGCCTCGGTA
CCGC--GCGCATT----GTGATATC-GGCCGACCTGATACGCCATGTTCGAACCGAAGCGATCGGGGCGC
GC-GACCATCTCCTGCATCACGGTTTCCGGCAGCTTGCCGATCGACAGCGCAACCGCGACCGTCGACTCG
TCGAGGCCGAGATGTTCGGACAGTTCCTTTTGACTCTGGAAGTGCTTGTCGTCGAGGAAGCGGCGCCACA
CGACGGCGTTGTCGAAC--ACCGTCTGCGAATCGCGTTGCACGTTCAG-GTCGTAGCCGAGC---TTGTA
GCT---CTGGAT-CCCGATCGGCACGTCGATCACG-ATCGCCTTCACCGACTCCTTGTTCGCTTCCTTCA
GCGCGCGCACG-CGACGGCC-GCCGTCGCTGACGAAATACGTACCCGGATTGTCGTAGTCCGGAATCACG
TGAAT------CGCC-----TGCTG---------------------------------------------
----------------------------------------------------------------------
----------------------------------------------------------------------
----------------------------------------------------------------------
----------------------------------------------------------------------
----------------------------------------------------------------------
---
>34_gvar_VIII_ST_87 
----------------------------------------------------------------------
---------------------------------CGGAAGCCCGCGCAGGCGCAGTTCAA-TGCG-GTCTT
CGCC-ATACGA-CTTCAGGTCGCC-GACC-GATTTGCCGCCGA--GCTTGATCTCG-AGACGTT---GCG
CATAGCGCTGCCGTCC-------CGCC-GGCTTCGGCGTCTCTTGTGCCGCGACACGGCCCTTG-ACGAT
ATCCGACACCTGACGCGTGCTGAGGTCGTCCGACACGATCTTGTTGATCAGTCGCAGCGTGGCCTCGGTA
CCGC--GCGCATT----GTGATAAC-GGCCGACCTGATATGCCATGTTCGAACCGAAGCGATCGGGACGC
GC-GACCATCTCCTGCATGACGGCTTCCGGCAGTTTGCCGATCGACAACGCAACGGCGACCGTCGACTCG
TCGAGGCCAAGATGTTCGGACAGTTCCTTCTGGCTCTGGAAATGCTTGTCGTCGAGGAAGCGGCGCCATA
CGACGGCGTTGTCGAAC--ACCGTCTGCGAGTCGCGTTGCACGTTCAG-GTCGTAACCGAGC---TTGTA
GCT---CTGGAT-ACCGATCGGCACGTCGATCACG-ATCGCCTTCACCGATTCCTTGTTCGCTTCCTTCA
GTGCGCGCACG-CGGCGGCC-GCCGTCGCTGACGAAATACGTGCCCGGATTGTCGTAGTCCGGAATCACG
TGA-------------------------------------------------------------------
----------------------------------------------------------------------
----------------------------------------------------------------------
----------------------------------------------------------------------
----------------------------------------------------------------------
----------------------------------------------------------------------
---
>35_gvar_VII_ST_74
----------------------------------------------------------------------
-------------CGCTTGTCCT--------TCGGGAGGC-CGCGTAGGCGCAGTTCGA-TGCG-GTCTT
CGCC-ATACGA-CTTCAGGTCGCC-GACC-GACTTGCCGCCAA--GCTTGATCTCG-AGACGCT---GCG
CATAGCGCTGGCGGCC-------CGCC-GGCTTCGGCGTCTCCTGCGCCGCGACGCGGCCCTTG-ACGAT
GTCCGATACCTGACGCGTGCTGAGATCGTCGGACACGATCTTGTTGATCAGCCGCAGCGTCGCCTCGGTA
CCGC--GCGCATT----GTGATATC-GGCCGACCTGATACGCCATGTTCGAACCGAAGCGATCGGGGCGC
GC-GACCATCTCCTGCATCACGGTTTCCGGCAGCTTGCCGATCGACAGCGCAACCGCGACCGTCGACTCG
TCGAGGCCGAGATGTTCGGACAGTTCCTTCTGACTCTGGAAGTGCTTGTCGTCGAGGAAGCGGCGCCACA
CGACGGCGTTGTCGAAC--ACCGTCTGCGAATCGCGTTGCACGTTCAG-GTCGTAGCCGAGC---TTGTA
GCT---CTGGAT-CCCGATCGGCACGTCGATCACG-ATCGCCTTCACCGACTCCTTGTTCGCTTCCTTCA
GCGCGCGCACG-CGACGGCC-GCCGTCGCTGACGAAATACGTACCCGGATTGTCGTAGTCCGGAATCACG
TGAAT------CGCCC----TGCT----------------------------------------------
----------------------------------------------------------------------
----------------------------------------------------------------------
----------------------------------------------------------------------
----------------------------------------------------------------------
----------------------------------------------------------------------
---
>38_gvar_VIII_ST_91
----------------------------------------------------------------------
-----------------------------CCTTCGGAAGCCCGCGCAGGCGCAGTTCGA-TGCG-GTCTT
CGCC-ATACGA-CTTCAGGTCGCC-GACC-GACTTGCCGCCGA--GCTTGATCTCC-AGACGTT---GCG
CATAGCGCTGCCGCCC-------CGCC-GGTTTCGGCGTCTCTTGTGCCGCGACACGGCCCTTG-ACGAT
GTCCGACACCTGACGCGTGCTGAGGTCGTCCGACACGATCTTGTTGATCAGTCGCAGCGTGGCCTCGGTG
CCGC--GCGCATT----GTGATAAC-GGCCGACCTGATACGCCATGTTCGAACCGAAGCGATCGGGACGC
GC-GACCATCTCCTGCATGACGGCTTCCGGCAGCTTGCCGATCGACAGCGCAACGGCGACCGTCGACTCG
TCGAGGCCAAGATGCTCGGACAGCTCCTTCTGGCTCTGGAAATGCTTGTCGTCGAGGAAGCGGCGCCATA
CGACGGCGTTGTCGAAT--ACCGTCTGCGAATCGCGTTGCACGTTCAG-GTCGTAACCGAGC---TTGTA
GCT---CTGGAT-ACCGATCGGCACGTCGATCACG-ATCGCCTTCACCGATTCCTTGTTCGCTTCCTTCA
GTGCACGTACG-CGGCGGCC-GCCGTCGCTGACGAAATACGTGCCCGGATTGTCGTAGTCCGGAATCACG
TGA-------------------------------------------------------------------
----------------------------------------------------------------------
----------------------------------------------------------------------
----------------------------------------------------------------------
----------------------------------------------------------------------
----------------------------------------------------------------------
---
>4_gvar_I_ST_2
----------------------------------------------------------------------
---------------------------TCCTTCGGGAGGC-CGCGCAGGCGCAGTTCGA-TGCG-ATCTT
CGCC-ATACGA-CTTCAGGTCGCC-GACC-GACTTGCCGCCAA--GCTTGATCTCG-AGACGCT---GCG
CATAGCGCTGACGGCC-------GGCA-GCCTTCGGCGTTTCCTGCGCCGCGACGCGGCCCTTG-ACGAT
GTCCGACACCTGGCGCGTGCTGAGATCGTCCGACACGATCTTGTTGATCAACCGCAGCGTGGCCTCGGTG
CCGC--GCGCGTT----GTGATAGC-GGCCGACCTGATACGCCATGTTTGAACCGAAGCGATCGGGGCGC
GC-GACCATTTCCTGCATGATCGCTTCCGGCAGTTTGCCGATCGACAGGGCGACGGCCACCGTCGATTCG
TCGAGGCCGAGGTGCTCGGAGAGTTCCTTCTGGCTCTGGAAATGCTTGTCGTCGAGGAAGCGGCGCCATA
CGACGGCGTTGTCGAAC--ACCGTCTGCGAATCGCGCTGGACGTTGAG-ATCGTAGCCGAGC---TTGTA
GCT---CTGGAT-GCCGATCGGCACATCGATCACG-ATCGCCTTGACCGACTCCTTGTTGGCTTCCTTCA
GCGCCCGCACG-CGGCGGCC-GCCATCGCTGACGAAATACGTGCCCGGATTGTCGTAATCCGGAATCACG
TGAATCG---------------------------------------------------------------
----------------------------------------------------------------------
----------------------------------------------------------------------
----------------------------------------------------------------------
----------------------------------------------------------------------
----------------------------------------------------------------------
---
>40_gvar_IX_ST_92
----------------------------------------------------------------------
-------------------GCGCTTG-TCCTTCGGGAGGC-CGCGCAGGCGCAATTCGA-TGCG-GTCTT
CGCC-ATACGA-CTTCAGGTCGCC-GACC-GACTTGCCGCCGA--GCTTGATCTCG-AGACGCT---GCG
CATAGCGCTGACGGCC-------CGCG-GCCTTCGGCGTCTCCTGCGCAGCGACGCGGCCCTTG-ACGAT
GTCCGACACCTGGCGCGTGCTGAGATCGTCCGACACGATCTTGTTGATCAGCCGCAGCGTGGCCTCGGTG
CCGC--GCGCATT----GTGATATC-GGCCGACCTGATACGCCATGTTCGAACCGAAGCGATCGGGACGC
GC-GACCATTTCCTGCATGATGGCTTCCGGCAACTTGCCGATCGACAGCGCGACGGCCACCGTCGACTCG
TCGAGGCCGAGATGCTCGGAGAGCTCCTTCTGGCTCTGGAAATGCTTGTCGTCGAGAAAGCGGCGCCACA
CGACGGCGTTGTCGAAT--ACCGTCTGCGAATCGCGCTGGACGTTCAG-GTCGTAGCCGAGC---TTGTA
GCT---CTGAAT-ACCGATCGGCACGTCGATCACG-ATCGCCTTCACCGATTCCTTGTTTGCTTCCTTCA
GCGCGCGCACG-CGACGGCC-GCCGTCGCTGACGAAATACGTGCCCGGATTGTCGTAATCCGGAATCACG
TGGATCGCCTGCTG--------------------------------------------------------
----------------------------------------------------------------------
----------------------------------------------------------------------
----------------------------------------------------------------------
----------------------------------------------------------------------
----------------------------------------------------------------------
---
>41_gvar_VIII_ST_90
----------------------------------------------------------------------
--------------------CGGCTT-GTCCTTCGGAAGCCCGCGCAGGCGCAGTTCGA-TGCG-GTCTT
CTCC-ATACGA-TTTCAGGTCGCC-GACC-GACTTGCCGCCGA--GCTTGATCTCC-AGACGTT---GCG
CATAGCGCTGCCGTCC-------CGCC-GGCTTCGGCGTCTCTTGTGCCGCAACACGCCCCTTG-ACGAT
GTCCGATACCTGACGCGTGCTGAGGTCGTCCGACACGATCTTGTTGATCAGTCGCAGCGTGGCCTCAGTG
CCGC--GCGCATT----GTGATAGC-GGCCGACCTGATACGCCATGTTCGAACCGAAGCGATCGGGACGC
GC-GACCATCTCCTGCATGACGGCTTCTGGCAGCTTGCCGATCGACAGCGCAACGGCGACCGTCGACTCG
TCGAGGCCAAGATGTTCGGACAGCTCCTTCTGACTCTGGAAGTGCTTGTCGTCGAGGAAGCGGCGCCACA
CGACGGCGTTGTCGAAC--ACCGTCTGCGAATCGCGTTGCACGTTCAG-GTCGTAACCGAGC---TTATA
GCT---CTGGAT-ACCGATCGGCACGTCGATCACG-ATCGCCTTCACCGACTCCTTGTTCGCTTCCTTCA
GTGCGCGCACG-CGGCGACC-GCCATCGCTGACGAAATACGTGCCCGGATTGTCGTAGTCCGGAATCACG
TGAATCGCCCTGC---------------------------------------------------------
----------------------------------------------------------------------
----------------------------------------------------------------------
----------------------------------------------------------------------
----------------------------------------------------------------------
----------------------------------------------------------------------
---
>43_gvar_II_ST_26 
----------------------------------------------------------------------
----------------------------------GCAGGC-CGCGCAGACGCAGTTCGA-TGCG-ATCGT
CGCC-GTACGA-CTTCAGATCGCC-GACC-GACTTCCCGCCGA--GCTTGATTTCC-AGCCGCT---GAG
CGTAGCGCTGGCGGCT-------CGCC-GGCTTCGGCGCGTCCTGCGCCGCGACGCGGCCCTTC-ACGAT
GTCCGATACCTGACGCGTGCTGAGATCGTCCGACACGATCTTGTTGATGAGCCGCAGCGTCGCCTCGGTG
CCGC--GCGCAGC----GTGATAGC-GGCCAACCTGATACGCCATGTTCGAACCGAAGCGATCGGGCCGC
GC-GACCATCTCCTGCATCACTGCTTCGGGCAGCTTGCCGATCGACAGGGCAACGGCGACCGTCGATTCG
TCGAGACCGAGGTGCTCGGCGAGCTCCTTCTGACTCTGGAAGTGCTTGTCGTCGAGGAAGCGACGCCACA
CGACTGCATTGTCGAAG--ACCGTCTGCGAATCGCGCTGAACGTTCAG-ATCGTAGCCGAGC---TTGTA
GCT---CTGAAT-GCCGATCGGGACGTCGATCACG-ATCGCCTTCACGGACTCCTTGTTCGCTTCCTTCA
GCGCGCGCACG-CGCCGGCC-GCCGTCGCTGACGAAGTACGTGCCCGGGTTGTCGTAGTCCGGAA-----
----------------------------------------------------------------------
----------------------------------------------------------------------
----------------------------------------------------------------------
----------------------------------------------------------------------
----------------------------------------------------------------------
----------------------------------------------------------------------
---
>44_gvar_IIIA_ST_33
----------------------------------------------------------------------
------------------------------------AGGC-CGCGCAGGCGCAATTCGA-TGCG-GTCTT
CGCC-ATACGA-CTTCAGGTCGCC-GACC-GACTTGCCGCCGA--GCTTGATCTCG-AGACGCT---GCG
CATAGCGCTGACGGCC-------TGCA-GGCTTCGGCGTCTCCTGTGCCGCGACGCGACCCTTG-ACGAT
GTCCGACACCTGGCGCGTGCTGAGATCGTCCGACACGATCTTGTTGATCAGCCGCAGCGTGGCCTCGGTG
CCGC--GCGCATT----GTGATAGC-GGCCGACCTGATACGCCATGTTCGATCCGAAGCGATCGGGGCGT
GC-GACCATTTCCTGCATGATCGCTTCCGGCAACTTGCCGATCGACAGCGCGACGGCCACCGTCGACTCG
TCGAGGCCGAGATGCTCGGAGAGTTCTTTCTGGCTCTGGAAATGCTTGTCGTCGAGGAAGCGGCGCCACA
CGACGGCGTTGTCGAAC--ACCGTCTGCGAATCGCGCTGAACGTTCAG-GTCGTAGCCGAGC---TTGTA
GCT---CTGGAT-GCCGATCGGCACATCGATCACG-ATCGCCTTGACCGATTCCTTGTTCGCTTCCTTCA
GCGCCCGCACG-CGACGCCC-GCCATCGCTGACGAAATACGTGCCCGGGTTGTCGTAATCCGGAATCACG
TGAACGCCCTGCTG--------------------------------------------------------
----------------------------------------------------------------------
----------------------------------------------------------------------
----------------------------------------------------------------------
----------------------------------------------------------------------
----------------------------------------------------------------------
---
>45_gvar_VIII_ST_86 
----------------------------------------------------------------------
------------------------------------------------------------------TCTT
CGCC-ATACGA-CTTCAGGTCGCC-GACC-GACTTGCCGCCGA--GCTTGATCTCC-AGACGTT---GCG
CATAGCGCTGCCGCCC-------CGCC-GGCTTCGGTGTCTCTTGTGCCGCGACACGGCCCTTG-ACGAT
GTCCGACACCTGACGCGTGCTGAGGTCGTCCGACACGATCTTGTTGATCAGTCGCAGCGTGGCTTCGGTG
CCGC--GCGCATT----GTGATAGC-GGCCGACCTGATACGCCATGTTCGAACCGAAGCGATCGGGACGC
GC-AACCATCTCCTGCATGACGGCTTCCGGCAGCTTGCCGATCGACAGCGCAACGGCGACCGTCGACTCG
TCGAGGCCAAGATGTTCGGACAGCTCCTTCTGACTCTGGAAATGCTTGTCGTCGAGGAAGCGGCGCCACA
CGACGGCGTTGTCGAAC--ACCGTCTGCGAATCGCGTTGCACGTTCAG-GTCGTAACCGAGC---TTGTA
GCT---CTGGAT-ACCGATCGGCACGTCGATCACG-ATCGCCTTCACCGATTCCTTGTTCGCTTCCTTCA
GTGCGCGCACG-CGGCGGCC-GCCGTCGCTGACGAAATACGTGCCCGGATTGTCGTA-------------
----------------------------------------------------------------------
----------------------------------------------------------------------
----------------------------------------------------------------------
----------------------------------------------------------------------
----------------------------------------------------------------------
----------------------------------------------------------------------
---
>46_gvar_I_ST_14 
----------------------------------------------------------------------
------------------------TG-TCCTTCGGGAGGC-CGCGCAGGCGCAGTTCGA-TGCG-ATCTT
CGCC-ATACGA-CTTCAGGTCGCC-GACC-GACTTGCCGCCAA--GCTTGATCTCG-AGACGCT---GCG
CATAGCGCTGACGGCC-------GGCA-GCCTTCGGCGTTTCCTGCGCCGCGACGCGGCCCTTG-ACGAT
GTCCGACACCTGGCGCGTGCTGAGATCGTCCGACACGATCTTGTTGATCAACCGCAGCGTGGCCTCGGTG
CCGC--GCGCATT----GTGATAGC-GGCCGACCTGATACGCCATGTTTGAACCGAAGCGATCGGGGCGC
GC-GACCATTTCCTGCATGATCGCTTCCGGAAGTTTGCCGATCGACAGGGCGACGGCCACCGTCGATTCG
TCGAGGCCGAGGTGCTCGGAGAGTTCCTTCTGGCTCTGGAAATGCTTGTCGTCGAGGAAGCGGCGCCACA
CGACGGCGTTGTCGAAC--ACCGTCTGCGAATCGCGCTGGACGTTGAG-ATCGTAGCCGAGC---TTGTA
GCT---CTGGAT-GCCGATCGGCACGTCGATCACG-ATCGCCTTGACCGATTCCTTGTTGGCTTCCTTCA
GCGCCCGCACG-CGGCGGCC-GCCATCGCTGACGAAATACGTGCCCGGATTGTCGTAATCCGGAATCACG
TGAA------------------------------------------------------------------
----------------------------------------------------------------------
----------------------------------------------------------------------
----------------------------------------------------------------------
----------------------------------------------------------------------
----------------------------------------------------------------------
---
>47_gvar_IV_ST_53
----------------------------------------------------------------------
--------------------------------CGGCAACC-CACGCAGGCGCAGTTCGA-TGCG-GTCTT
CGCC-ATACGA-CTTCAGGTCGCC-GACC-GACTTGCCGCCGA--GCTTGATCTCG-AGACGCT---GCG
CATAGCGCTGACGGCC-------CGCG-ACCTTCGGGGTCTCCTGCGCCGCGACGCGACCCTTG-ACGAT
GTCCGACACCTGACGCGTGCTGAGATCGTCAGACACGATCTTGTTGATCAGCCGCAACGTGGCCTCGGTG
CCGC--GCGCATT----GTGATAGC-GACCGACCTGATACGCCATGTTCGAACCGAAGCGATCAGGGCGC
GC-GACCATTTCCTGCATGATCGCTTCCGGCAACTTGCCGATCGACAACGCGACGGCCACCGTCGACTCG
TCGAGGCCGAGATGCTCGGACAGTTCCTTCTGGCTCTGGAAATGCTTGTCGTCGAGGAAGCGGCGCCACA
CGACGGCATTGTCGAAC--ACCGTCTGCGAATCGCGCTGGACGTTGAG-GTCGTAGCCGAGC---TTGTA
GCT---CTGGAT-GCCGATCGGCACATCGATCACG-ATCGCCTTGACCGACTCCTTGTTGGCCTCTTTCA
ACGCCCGCACG-CGACGGCC-GCCATCGCTGACGAAATACGTGCCCGGGTTGTCGTAATCCGGAATCACG
TG--------------------------------------------------------------------
----------------------------------------------------------------------
----------------------------------------------------------------------
----------------------------------------------------------------------
----------------------------------------------------------------------
----------------------------------------------------------------------
---
>48_gvar_IIIC_ST_44
----------------------------------------------------------------------
------------------------------TTCGGGAGGC-CGCGCAGGCGCAGTTCGA-TGCG-ATCTT
CGCC-ATACGA-CTTCAGGTCGCC-GACC-GACTTGCCGCCGA--GCTTGATCTCG-AGACGCT---GCG
CATAGCGCTGACGGCC-------CGCG-GCCTTCGGCGTCTCCTGCGCCGCGACGCGGCCCTTG-ACGAT
GTCCGATACCTGACGCGTGCTGAGATCGTCCGACACGATCTTGTTGATCAGCCGCAGCGTCGCCTCGGTG
CCGC--GCGCGTT----GTGATAGC-GGCCGACCTGATACGCCATGTTCGACCCGAAGCGATCAGGGCGC
GC-GACCATTTCCTGCATGATCGCTTCCGGCAACTTGCCGATCGACAGCGCGACGGCCACCGTCGACTCG
TCGAGACCGAGATGCTCGGAGAGTTCTTTCTGGCTCTGGAAATGCTTGTCGTCGAGGAAGCGGCGCCACA
CGACGGCGTTGTCGAAC--ACCGTCTGCGAATCGCGCTGAACGTTGAG-ATCGTAACCGAGC---TTGTA
GCT---CTGGAT-GCCGATCGGCACGTCGATCACG-ATTGCCTTGACCGACTCCTTGTTCGCTTCCTTCA
GCGCCCGCACG-CGACGGCC-ACCGTCGCTGACGAAATACGTGCCCGGGTTGTCGTAATCCGGAATCACG
TG--------------------------------------------------------------------
----------------------------------------------------------------------
----------------------------------------------------------------------
----------------------------------------------------------------------
----------------------------------------------------------------------
----------------------------------------------------------------------
---
>5_gvar_II_ST_19
----------------------------------------------------------------------
----------------------------------------------------------------------
----------------------CC-GACC-GACTTCCCGCCGA--GCTTGATTTCC-AGCCGCT---GAG
CGTAGCGCTGGCGGCT-------CGCC-GGCTTCGGCGCGTCCTGCGCCGCGACGCGGCCCTTC-ACGAT
ATCCGATACCTGACGCGTGCTGAGATCGTCCGACACGATCTTGTTGATGAGCCGCAGCGTCGCCTCGGTG
CCGC--GCGCAGC----GTGATAGC-GGCCGACCTGATATGCCATGTTCGAACCGAAGCGATCGGGCCGC
GC-AACCATCTCCTGCATCACTGCTTCGGGCAGCTTGCCGATCGACAGGGCAACGGCGACCGTCGATTCG
TCGAGACCGAGGTGCTCGGCGAGCTCCTTCTGACTCTGGAAGTGCTTGTCGTCGAGGAAGCGACGCCACA
CGACTGCATTGTCGAAG--ACCGTCTGCGAATCGCGCTGAACGTTCAG-ATCGTAGCCGAGC---TTGTA
GCT---CTGAAT-GCCGATCGGGACGTCGATCACG-ATCGC-----------------------------
----------------------------------------------------------------------
----------------------------------------------------------------------
----------------------------------------------------------------------
----------------------------------------------------------------------
----------------------------------------------------------------------
----------------------------------------------------------------------
----------------------------------------------------------------------
---
>51_gvar_IIIA_ST_32
----------------------------------------------------------------------
---------------------------------------------CAGGCGCAATTCGA-TGCG-GTCTT
CGCC-ATACGA-CTTCAGGTCGCC-GACC-GACTTGCCGCCGA--GCTTGATCTCG-AGACGCT---GCG
CATAGCGCTGACGGCC-------TGCA-GGCTTCGGCGTCTCCTGTGCCGCGACGCGACCCTTG-ACGAT
GTCCGACACCTGGCGCGTGCTGAGATCGTCCGACACGATCTTGTTGATCAGCCGCAGCGTGGCCTCGGTG
CCGC--GCGCATT----GTGATAGC-GGCCGACCTGATACGCCATGTTCGATCCGAAGCGATCGGGGCGT
GC-GACCATTTCCTGCATGATCGCTTCCGGCAACTTGCCGATCGACAGCGCGACGGCCACCGTCGACTCG
TCGAGGCCGAGATGCTCGGAGAGTTCTTTCTGGCTCTGGAAATGCTTGTCGTCGAGGAAGCGGCGCCACA
CGACGGCGTTGTCGAAC--ACCGTCTGCGAATCGCGCTGAACGTTCAG-GTCGTAGCCGAGC---TTGTA
GCT---CTGGAT-GCCGATCGGCACATCGATCACG-ATCGCCTTGACCGATTCCTTGTTCGCTTCCTTCA
GCGCCCGCACG-CGACGCCC-GCCATCGCTGACGAAATACGTGCCCGGGTTGTCGTAATCCGGAATCA--
----------------------------------------------------------------------
----------------------------------------------------------------------
----------------------------------------------------------------------
----------------------------------------------------------------------
----------------------------------------------------------------------
----------------------------------------------------------------------
---
>52_gvar_IIIA_ST_28
----------------------------------------------------------------------
-------------------------------------------------------TCGA-TGCG-GTCTT
CGCC-ATACGA-CTTCAGGTCGCC-GACC-GACTTGCCGCCGA--GCTTGATCTCG-AGACGCT---GCG
CATAGCGCTGACGGCC-------CGCA-GGCTTCGGCGTCTCCTGTGCCGCGACGCGACCCTTG-ACGAT
GTCCGACACCTGGCGCGTGCTGAGATCGTCCGACACGATCTTGTTGATCAGCCGCAGCGTGGCCTCGGTG
CCGC--GCGCATT----GTGATAGC-GGCCGACCTGATACGCCATGTTCGATCCGAAGCGATCGGGGCGT
GC-GACCATTTCCTGCATGATCGCTTCCGGCAACTTGCCGATCGACAGCGCGACGGCCACCGTCGACTCG
TCGAGGCCGAGATGCTCGGAGAGTTCTTTCTGGCTCTGGAAATGCTTGTCGTCGAGGAAGCGGCGCCACA
CGACGGCGTTGTCGAAC--ACCGTCTGCGAATCGCGCTGAACGTTCAG-GTCGTAGCCGAGC---TTGTA
GCT---CTGGAT-GCCGATCGGCACATCGATCACG-ATCGCCTTGACCGATTCCTTGTTCGCTTCCTTCA
GCGCCCGCACG-CGACGCCC-GCCATCGCTGACGAAATACGTGCC-------------------------
----------------------------------------------------------------------
----------------------------------------------------------------------
----------------------------------------------------------------------
----------------------------------------------------------------------
----------------------------------------------------------------------
----------------------------------------------------------------------
---
>53_gvar_IV_ST_50 
----------------------------------------------------------------------
------------------------------CTCGGCAACC-CACGCAGGCGCAGTTCGA-TGCG-GTCTT
CGCC-ATACGA-CTTCAGGTCGCC-GACC-GACTTGCCGCCGA--GCTTGATCTCG-AGACGCT---GCG
CATAGCGCTGACGGCC-------CGCG-ACCTTCGGGGTCTCCTGCGCCGCGACGCGACCCTTG-ACGAT
GTCCGACACCTGACGCGTGCTGAGATCGTCGGACACGATTTTGTTGATCAGCCGCAGCGTGGCCTCGGTG
CCGC--GCGCATT----GTGATAGC-GGCCAACCTGATACGCCATGTTCGAACCGAAGCGATCAGGGCGC
GC-GACCATTTCCTGCATGATCGCTTCCGGCAACTTGCCGATCGACAACGCGACGGCCACCGTCGACTCG
TCGAGGCCGAGATGCTCGGACAGTTCCTTCTGGCTCTGGAAATGCTTGTCGTCGAGGAAGCGGCGCCACA
CGACGGCATTGTCGAAC--ACCGTCTGCGAATCGCGCTGGACGTTGAG-GTCGTAGCCGAGC---TTGTA
GCT---CTGGAT-GCCGATCGGCACATCGATCACG-ATCGCCTTGACCGACTCCTTGTTCGCCTCTTTCA
ACGCCCGCACG-CGACGGCC-GCCATCGCTGACGAAATACGTGCCCGGGT--------------------
----------------------------------------------------------------------
----------------------------------------------------------------------
----------------------------------------------------------------------
----------------------------------------------------------------------
----------------------------------------------------------------------
----------------------------------------------------------------------
---
>58_gvar_IX_ST_94
----------------------------------------------------------------------
-------------------------------CTCGGAGGC-CGCGCAGGCGCAATTCGA-TGCG-GTCTT
CGCC-ATACGA-CTTCAGGTCGCC-GACC-GACTTGCCGCCGA--GCTTGATCTCG-AGACGCT---GCG
CGTAGCGCTGACGGCC-------CGCG-GCCTTCGGCGTCTCCTGCGCGGCGACGCGGCCCTTG-ACGAT
GTCCGACACCTGGCGCGTGCTGAGATCGTCCGACACGATCTTGTTGATCAGCCGCAGCGTGGCCTCGGTG
CCGC--GCGCATT----GTGATAGC-GGCCGACCTGATACGCCATGTTCGAACCGAAGCGATCGGGACGC
GC-GACCATTTCCTGCATGATGGCTTCCGGCAACTTGCCGATCGACAGCGCGACGGCCACCGTCGACTCG
TCGAGGCCGAGATGCTCGGAGAGTTCCTTCTGGCTCTGGAAATGCTTGTCGTCGAGGAAGCGGCGCCACA
CGACGGCGTTGTCGAAC--ACCGTCTGCGAATCGCGCTGGACGTTCAG-ATCGTAGCCGAGC---TTGTA
GCT---CTGGAT-ACCGATCGGCACGTCGATCACG-ATCGCCTTCACCGATTCCTTGTTTGCTTCCTTCA
GCGCCCGCACG-CGACGGCC-GCCGTCGCTGACGAAATACGTGCCCGGATTGTCGTAATCCGGAATCACG
T---------------------------------------------------------------------
----------------------------------------------------------------------
----------------------------------------------------------------------
----------------------------------------------------------------------
----------------------------------------------------------------------
----------------------------------------------------------------------
---
>6_gvar_II_ST_27
----------------------------------------------------------------------
-------------------CGCGCTT-TCCTTCGGCAGGC-CGCGCAGACGCAGTTCGA-TGCG-ATCGT
CGCC-GTACGA-CTTCAGATCGCC-GACC-GACTTCCCGCCGA--GCTTGATTTCC-AGCCGCT---GAG
CGTAGCGCTGGCGGCT-------CGCC-GGCTTCGGCGCGTCCTGCGCCGCGACGCGGCCCTTC-ACGAT
GTCCGATACCTGACGCGTGCTGAGATCGTCCGACACGATCTTGTTGATGAGCCGCAGCGTCGCCTCGGTG
CCGC--GCGCAGC----GTGATAGC-GGCCGACCTGATACGCCATGTTCGAACCGAAGCGATCGGGCCGC
GC-AACCATCTCCTGCATCACTGCTTCAGGCAGCTTGCCGATCGACAGGGCAACGGCGACCGTCGATTCG
TCGAGACCGAGGTGCTCGGCGAGCTCCTTCTGACTCTGGAAGTGCTTGTCGTCGAGGAAGCGACGCCACA
CGACTGCATTGTCGAAC--ACCGTCTGCGAATCGCGCTGAACGTTCAG-ATCGTAGCCGAGC---TTGTA
GCT---CTGGAT-GCCGATCGGGACGTCGATCACG-ATCGCCTTCACGGACTCCTTGTTCGCTTCCTTCA
GCGCGCGCACG-CGCCGGCC-GCCATCGCTGACGAAGTACGTGCCCGGGTTGTCGTAGTCCGGAATCACG
TG--------------------------------------------------------------------
----------------------------------------------------------------------
----------------------------------------------------------------------
----------------------------------------------------------------------
----------------------------------------------------------------------
----------------------------------------------------------------------
---
>60_gvar_I_ST_10
----------------------------------------------------------------------
-----------------------------------GAGGC-CGCGCAGGCGCAGTTCGA-TGCG-ATCTT
CGCC-ATACGA-CTTCAGGTCGCC-GACC-GACTTGCCGCCAA--GCTTGATCTCG-AGACGCT---GCG
CATAGCGCTGACGGCC-------GGCA-GCCTTCGGCGTTTCCTGCGCCGCGACGCGGCCCTTG-ACGAT
GTCCGACACCTGGCGCGTGCTGAGATCGTCCGACACGATCTTGTTGATCAGCCGCAGCGTGGCCTCGGTG
CCGC--GCGCATT----GTGATAGC-GGCCGACCTGATACGCCATGTTTGAACCGAAGCGATCGGGGCGC
GC-GACCATTTCCTGCATGATCGCTTCCGGCAGTTTGCCGATCGACAGGGCGACGGCCACCGTCGATTCG
TCGAGGCCGAGGTGCTCGGAGAGTTCCTTCTGGCTCTGGAAATGCTTGTCGTCGAGGAAGCGGCGCCACA
CGACGGCGTTGTCGAAC--ACCGTCTGCGAATCGCGCTGGACGTTGAG-ATCGTAGCCGAGC---TTGTA
GCT---CTGGAT-GCCGATCGGCACGTCGATCACG-ATCGCCTTGACCGATTCCTTGTTGGCTTCCTTCA
GCG-------------------------------------------------------------------
----------------------------------------------------------------------
----------------------------------------------------------------------
----------------------------------------------------------------------
----------------------------------------------------------------------
----------------------------------------------------------------------
----------------------------------------------------------------------
---
>61_gvar_II_ST_21
----------------------------------------------------------------------
---------------------------TCCTTCGGCAGGC-CGCGCAGACGCAGTTCGA-TGCG-ATCGT
CGCC-GTAAGA-CTTCAGATCGCC-GACC-GACTTCCCGCCGA--GCTTGATTTCC-AGCCGCT---GAG
CGTAGCGCTGGCGGCT-------CGCC-GGCTTCGGCGCGTCCTGCGCCGCGACGCGGCCCTTC-ACGAT
ATCCGATACCTGACGCGTGCTGAGATCGTCCGACACGATCTTGTTGATGAGCCGCAGCGTCGCCTCGGTG
CCGC--GCGCAGC----GTGATAGC-GGCCGACCTGATACGCCATGTTCGAACCGAAGCGATCGGGCCGC
GC-GACCATCTCCTGCATCACTGCTTCGGGCAGCTTGCCGATCGACAGGGCAACGGCGACCGTCGATTCG
TCGAGACCGAGGTGCTCGGCGAGCTCCTTCTGACTCTGGAAGTGCTTGTCGTCGAGGAAGCGACGCCACA
CGACTGCATTGTCGAAG--ACCGTCTGCGAATCGCGCTGAACGTTCAG-ATCGTAGCCGAGC---TTGTA
GCT---CTGAAT-GCCGATCGGGACGTCGATCACG-ATCGCCTTCACGGACTCCTTGTTCGCTTCCTTCA
GCGCGCGTACG-CGCCGGCC-GCCATCGCTGACGAAGTACGTGCCCGGATTGTCGTAGTCCGGAATCACG
TGAATCG---------------------------------------------------------------
----------------------------------------------------------------------
----------------------------------------------------------------------
----------------------------------------------------------------------
----------------------------------------------------------------------
----------------------------------------------------------------------
---
>62_gvar_II_ST_21
----------------------------------------------------------------------
-----------------------TTG-TCCTTCGGCAGGC-CGCGCAGACGCAGTTCGA-TGCG-ATCGT
CGCC-GTAAGA-CTTCAGATCGCC-GACC-GACTTCCCGCCGA--GCTTGATTTCC-AGCCGCT---GAG
CGTAGCGCTGGCGGCT-------CGCC-GGCTTCGGCGCGTCCTGCGCCGCGACGCGGCCCTTC-ACGAT
ATCCGATACCTGACGCGTGCTGAGATCGTCCGACACGATCTTGTTGATGAGCCGCAGCGTCGCCTCGGTG
CCGC--GCGCAGC----GTGATAGC-GGCCGACCTGATACGCCATGTTCGAACCGAAGCGATCGGGCCGC
GC-GACCATCTCCTGCATCACTGCTTCGGGCAGCTTGCCGATCGACAGGGCAACGGCGACCGTCGATTCG
TCGAGACCGAGGTGCTCGGCGAGCTCCTTCTGACTCTGGAAGTGCTTGTCGTCGAGGAAGCGACGCCACA
CGACTGCATTGTCGAAG--ACCGTCTGCGAATCGCGCTGAACGTTCAG-ATCGTAGCCGAGC---TTGTA
GCT---CTGAAT-GCCGATCGGGACGTCGATCACG-ATCGCCTTCACGGACTCCTTGTTCGCTTCCTTCA
GCGCGCGTACG-CGCCGGCC-GCCATCGCTGACGAAGTACGTGCCCGGATTGTCGTAGTCCGGAATCACG
TGAATCGC--------------------------------------------------------------
----------------------------------------------------------------------
----------------------------------------------------------------------
----------------------------------------------------------------------
----------------------------------------------------------------------
----------------------------------------------------------------------
---
>63_gvar_IIIA_ST_32 
----------------------------------------------------------------------
------------------------------TTCGGGAGGC-CGCGCAGGCGCAATTCGA-TGCG-GTCTT
CGCC-ATACGA-CTTCAGGTCGCC-GACC-GACTTGCCGCCGA--GCTTGATCTCG-AGACGCT---GCG
CATAGCGCTGACGGCC-------TGCA-GGCTTCGGCGTCTCCTGTGCCGCGACGCGACCCTTG-ACGAT
GTCCGACACCTGGCGCGTGCTGAGATCGTCCGACACGATCTTGTTGATCAGCCGCAGCGTGGCCTCGGTG
CCGC--GCGCATT----GTGATAGC-GGCCGACCTGATACGCCATGTTCGATCCGAAGCGATCGGGGCGT
GC-GACCATTTCCTGCATGATCGCTTCCGGCAACTTGCCGATCGACAGCGCGACGGCCACCGTCGACTCG
TCGAGGCCGAGATGCTCGGAGAGTTCTTTCTGGCTCTGGAAATGCTTGTCGTCGAGGAAGCGGCGCCACA
CGACGGCGTTGTCGAAC--ACCGTCTGCGAATCGCGCTGAACGTTCAG-GTCGTAGCCGAGC---TTGTA
GCT---CTGGAT-GCCGATCGGCACATCGATCACG-ATCGCCTTGACCGATTCCTTGTTCGCTTCCTTCA
GCGCCCGCACG-CGACGCCC-GCCATCGCTGACGAAATACGTGCCCGGGTTGTCGTAATCCGGAATCACG
TG--------------------------------------------------------------------
----------------------------------------------------------------------
----------------------------------------------------------------------
----------------------------------------------------------------------
----------------------------------------------------------------------
----------------------------------------------------------------------
---
>64_gvar_IIIA_ST_32
----------------------------------------------------------------------
-------------------------G-TCCTTCGGGAGGC-CGCGCAGGCGCAATTCGA-TGCG-GTCTT
CGCC-ATACGA-CTTCAGGTCGCC-GACC-GACTTGCCGCCGA--GCTTGATCTCG-AGACGCT---GCG
CATAGCGCTGACGGCC-------TGCA-GGCTTCGGCGTCTCCTGTGCCGCGACGCGACCCTTG-ACGAT
GTCCGACACCTGGCGCGTGCTGAGATCGTCCGACACGATCTTGTTGATCAGCCGCAGCGTGGCCTCGGTG
CCGC--GCGCATT----GTGATAGC-GGCCGACCTGATACGCCATGTTCGATCCGAAGCGATCGGGGCGT
GC-GACCATTTCCTGCATGATCGCTTCCGGCAACTTGCCGATCGACAGCGCGACGGCCACCGTCGACTCG
TCGAGGCCGAGATGCTCGGAGAGTTCTTTCTGGCTCTGGAAATGCTTGTCGTCGAGGAAGCGGCGCCACA
CGACGGCGTTGTCGAAC--ACCGTCTGCGAATCGCGCTGAACGTTCAG-GTCGTAGCCGAGC---TTGTA
GCT---CTGGAT-GCCGATCGGCACATCGATCACG-ATCGCCTTGACCGATTCCTTGTTCGCTTCCTTCA
GCGCCCGCACG-CGACGCCC-GCCATCGCTGACGAAATACGTGCCCGGGTTGTCGTAATCCGGAATCACG
TGAATCGCCTGCTGC-------------------------------------------------------
----------------------------------------------------------------------
----------------------------------------------------------------------
----------------------------------------------------------------------
----------------------------------------------------------------------
----------------------------------------------------------------------
---
>65_gvar_IIIB_ST_122 
----------------------------------------------------------------------
-----------------TGTCCT--------TCGGGAGGC-CACGCAGGCGCAGTTCGA-TGCG-GTCTT
CGCC-ATACGA-CTTCAGGTCGCC-GACC-GACTTGCCGCCAA--GCTTGATCTCG-AGACGCT---GCG
CATAGCGCTGACGGCC-------CGCG-GCCTTCGGCGTCTCCTGTGCCGCGACGCGGCCCTTG-ACGAT
GTCCGACACCTGGCGTGTGCTGAGATCGTCCGACACGATCTTGTTGATCAGTCGCAGCGTGGCCTCGGTG
CCGC--GCGCATT----GTGATAGC-GACCGACCTGATACGCCATGTTCGACCCGAAGCGATCGGGACGC
GC-GACCATTTCCTGCATGATCGCTTCCGGCAACTTGCCGATCGACAGCGCGACGGCCACCGTCGACTCG
TCGAGGCCGAGATGCTCGGAGAGCTCCTTCTGGCTCTGGAAATGCTTGTCGTCGAGGAAGCGGCGCCACA
CGACCGCGTTGTCGAAC--ACCGTCTGCGAATCGCGCTGAACGTTGAG-GTCGTAGCCGAGC---TTGTA
GCT---CTGGAT-GCCGATCGGCACGTCGATCACG-ATCGCCTTGACCGACTCCTTGTTCGCTTCCTTCA
GCGCCCGCACG-CGGCGGCC-ACCATCGCTGACGAAATACGTGCCCGGATTGTCGTAATCCGGAATCACG
TGAATCGCCTGCT---------------------------------------------------------
----------------------------------------------------------------------
----------------------------------------------------------------------
----------------------------------------------------------------------
----------------------------------------------------------------------
----------------------------------------------------------------------
---
>66_gvar_IV_ST_50
----------------------------------------------------------------------
------------------------------TTCGGCAACC-CACGCAGGCGCAGTTCGA-TGCG-GTCTT
CGCC-ATACGA-CTTCAGGTCGCC-GACC-GACTTGCCGCCGA--GCTTGATCTCG-AGACGCT---GCG
CATAGCGCTGACGGCC-------CGCG-ACCTTCGGGGTCTCCTGCGCCGCGACGCGACCCTTG-ACGAT
GTCCGACACCTGACGCGTGCTGAGATCGTCGGACACGATTTTGTTGATCAGCCGCAGCGTGGCCTCGGTG
CCGC--GCGCATT----GTGATAGC-GGCCAACCTGATACGCCATGTTCGAACCGAAGCGATCAGGGCGC
GC-GACCATTTCCTGCATGATCGCTTCCGGCAACTTGCCGATCGACAACGCGACGGCCACCGTCGACTCG
TCGAGGCCGAGATGCTCGGACAGTTCCTTCTGGCTCTGGAAATGCTTGTCGTCGAGGAAGCGGCGCCACA
CGACGGCATTGTCGAAC--ACCGTCTGCGAATCGCGCTGGACGTTGAG-GTCGTAGCCGAGC---TTGTA
GCT---CTGGAT-GCCGATCGGCACATCGATCACG-ATCGCCTTGACCGACTCCTTGTTCGCCTCTTTCA
ACGCCCGCACG-CGACGGCC-GCCATCGCTGACGAAATACGTGCCCGGGTTGTCGTAATCCGGAATCACG
TGAATC----------------------------------------------------------------
----------------------------------------------------------------------
----------------------------------------------------------------------
----------------------------------------------------------------------
----------------------------------------------------------------------
----------------------------------------------------------------------
---
>67_gvar_IV_ST_50 
----------------------------------------------------------------------
-----------------------------CTTCGGCAACC-CACGCAGGCGCAGTTCGA-TGCG-GTCTT
CGCC-ATACGA-CTTCAGGTCGCC-GACC-GACTTGCCGCCGA--GCTTGATCTCG-AGACGCT---GCG
CATAGCGCTGACGGCC-------CGCG-ACCTTCGGGGTCTCCTGCGCCGCGACGCGACCCTTG-ACGAT
GTCCGACACCTGACGCGTGCTGAGATCGTCGGACACGATTTTGTTGATCAGCCGCAGCGTGGCCTCGGTG
CCGC--GCGCATT----GTGATAGC-GGCCAACCTGATACGCCATGTTCGAACCGAAGCGATCAGGGCGC
GC-GACCATTTCCTGCATGATCGCTTCCGGCAACTTGCCGATCGACAACGCGACGGCCACCGTCGACTCG
TCGAGGCCGAGATGCTCGGACAGTTCCTTCTGGCTCTGGAAATGCTTGTCGTCGAGGAAGCGGCGCCACA
CGACGGCATTGTCGAAC--ACCGTCTGCGAATCGCGCTGGACGTTGAG-GTCGTAGCCGAGC---TTGTA
GCT---CTGGAT-GCCGATCGGCACATCGATCACG-ATCGCCTTGACCGACTCCTTGTTCGCCTCTTTCA
ACGCCCGCACG-CGACGGCC-GCCATCGCTGACGAAATACGTGCCCGGGTTGTCGTAATCCGGAATCACG
TGA-------------------------------------------------------------------
----------------------------------------------------------------------
----------------------------------------------------------------------
----------------------------------------------------------------------
----------------------------------------------------------------------
----------------------------------------------------------------------
---
>68_gvar_IV_ST_50
----------------------------------------------------------------------
---------------------------TCCTTCGGCAACC-CACGCAGGCGCAGTTCGA-TGCG-GTCTT
CGCC-ATACGA-CTTCAGGTCGCC-GACC-GACTTGCCGCCGA--GCTTGATCTCG-AGACGCT---GCG
CATAGCGCTGACGGCC-------CGCG-ACCTTCGGGGTCTCCTGCGCCGCGACGCGACCCTTG-ACGAT
GTCCGACACCTGACGCGTGCTGAGATCGTCGGACACGATTTTGTTGATCAGCCGCAGCGTGGCCTCGGTG
CCGC--GCGCATT----GTGATAGC-GGCCAACCTGATACGCCATGTTCGAACCGAAGCGATCAGGGCGC
GC-GACCATTTCCTGCATGATCGCTTCCGGCAACTTGCCGATCGACAACGCGACGGCCACCGTCGACTCG
TCGAGGCCGAGATGCTCGGACAGTTCCTTCTGGCTCTGGAAATGCTTGTCGTCGAGGAAGCGGCGCCACA
CGACGGCATTGTCGAAC--ACCGTCTGCGAATCGCGCTGGACGTTGAG-GTCGTAGCCGAGC---TTGTA
GCT---CTGGAT-GCCGATCGGCACATCGATCACG-ATCGCCTTGACCGACTCCTTGTTCGCCTCTTTCA
ACGCCCGCACG-CGACGGCC-GCCATCGCTGACGAAATACGTGCCCGGGTTGTCGTAATCCGGAATCACG
TGAATCGC--------------------------------------------------------------
----------------------------------------------------------------------
----------------------------------------------------------------------
----------------------------------------------------------------------
----------------------------------------------------------------------
----------------------------------------------------------------------
---
>69_gvar_IV_ST_51
----------------------------------------------------------------------
-------------------------------TCGGCAACC-CACGCAGGCGCAGTTCGA-TGCG-GTCTT
CGCC-ATACGA-CTTCAGGTCGCC-GACC-GACTTGCCGCCGA--GCTTGATCTCG-AGACGCT---GCG
CATAGCGCTGACGGCC-------CGCG-ACCTTCGGGGTCTCCTGCGCCGCGACGCGACCCTTG-ACGAT
GTCCGACACCTGACGCGTGCTGAGATCGTCGGACACGATTTTGTTGATCAGCCGCAGCGTGGCCTCGGTG
CCGC--GCGCATT----GTGATAGC-GGCCAACCTGATACGCCATGTTCGAACCGAAGCGATCAGGGCGC
GC-GACCATTTCCTGCATGATCGCTTCCGGCAACTTGCCGATCGACAACGCGACGGCCACCGTCGACTCG
TCGAGGCCGAGATGCTCGGACAGTTCCTTCTGGCTCTGGAAATGCTTGTCGTCGAGGAAGCGGCGCCACA
CGACGGCATTGTCGAAC--ACCGTCTGCGAATCGCGCTGGACGTTGAG-GTCGTAGCCGAGC---TTGTA
GCT---CTGGAT-GCCGATCGGCACATCGATCACG-ATCGCCTTGACCGACTCCTTGTTCGCCTCTTTCA
ACGCCCGCACG-CGACGGCC-GCCATCGCTGACGAAATACGTGCCCGGGTTGTCGTAATCCGGAATCACG
TG--------------------------------------------------------------------
----------------------------------------------------------------------
----------------------------------------------------------------------
----------------------------------------------------------------------
----------------------------------------------------------------------
----------------------------------------------------------------------
---
>7_gvar_II_ST_21
----------------------------------------------------------------------
------------------------TG-TCCTTCGGCAGGC-CGCGCAGACGCAGTTCGA-TGCG-ATCGT
CGCC-GTAAGA-CTTCAGATCGCC-GACC-GACTTCCCGCCGA--GCTTGATTTCC-AGCCGCT---GAG
CGTAGCGCTGGCGGCT-------CGCC-GGCTTCGGCGCGTCCTGCGCCGCGACGCGGCCCTTC-ACGAT
ATCCGATACCTGACGCGTGCTGAGATCGTCCGACACGATCTTGTTGATGAGCCGCAGCGTCGCCTCGGTG
CCGC--GCGCAGC----GTGATAGC-GGCCGACCTGATACGCCATGTTCGAACCGAAGCGATCGGGCCGC
GC-GACCATCTCCTGCATCACTGCTTCGGGCAGCTTGCCGATCGACAGGGCAACGGCGACCGTCGATTCG
TCGAGACCGAGGTGCTCGGCGAGCTCCTTCTGACTCTGGAAGTGCTTGTCGTCGAGGAAGCGACGCCACA
CGACTGCATTGTCGAAG--ACCGTCTGCGAATCGCGCTGAACGTTCAG-ATCGTAGCCGAGC---TTGTA
GCT---CTGAAT-GCCGATCGGGACGTCGATCACG-ATCGCCTTCACGGACTCCTTGTTCGCTTCCTTCA
GCGCGCGTACG-CGCCGGCC-GCCATCGCTGACGAAGTACGTGCCCGGATTGTCGTAGTCCGGAATC---
----------------------------------------------------------------------
----------------------------------------------------------------------
----------------------------------------------------------------------
----------------------------------------------------------------------
----------------------------------------------------------------------
----------------------------------------------------------------------
---
>70_gvar_V_ST_61 
----------------------------------------------------------------------
----------------TTGTCCT--------TCGGCAGGC-CGCGCAGGCGCAGTTCGA-TGCG-ATCGT
CGCC-GTACGA-TTTGAGGTCGCC-CACC-GATTTGCCGCCGA--GCTTGATCTCT-AAGCGCT---GCG
CATAGCGCTGGCGGCC-------CGCC-GGCTTCGGCGTTTCCTGCGCCGCGACGCGACCTTTG-ACGAT
GTCCGATACCTGACGCGTGCTGAGATCGTCGGACACGATCTTGTTGATCAGCCGTAGCGTCGCCTCGGTG
CCGC--GTGCATT----GTGATAGC-GGCCGACCTGATACGCCATGTTCGAGCCGAAGCGATCCGGACGC
GC-GACCATTTCCTGCATGACCGACTCCGGCAGTTTGCCGATCGACAGCGCAACCGCGACCGTCGATTCA
TCGAGGCCGAGATGTTCGGACAGTTCCTTCTGGCTCTGGAAATGTTTGTCGTCGAGGAAGCGTCGCCACA
CGACGGCATTGTCGAAC--ACCGTCTGCGAATCGCGCTGCACGTTCAG-ATCGTAGCCGAGC---TTGTA
GCT---CTGGAT-CCCGATAGGCACGTCGATCACG-ATCGCCTTGACCGATTCCTTGTTCGCTTCCTTCA
GCGCGCGCACG-CGGCGGCC-GCCGTCGCTGACGAAATACGAGCCCGGATTGTCGTAGTCGGGAATCACG
TGAATCG---------------------------------------------------------------
----------------------------------------------------------------------
----------------------------------------------------------------------
----------------------------------------------------------------------
----------------------------------------------------------------------
----------------------------------------------------------------------
---
>71_gvar_V_ST_61
----------------------------------------------------------------------
----------------TTGTCCT--------TCGGCAGGC-CGCGCAGGCGCAGTTCGA-TGCG-ATCGT
CGCC-GTACGA-TTTGAGGTCGCC-CACC-GATTTGCCGCCGA--GCTTGATCTCT-AAGCGCT---GCG
CATAGCGCTGGCGGCC-------CGCC-GGCTTCGGCGTTTCCTGCGCCGCGACGCGACCTTTG-ACGAT
GTCCGATACCTGACGCGTGCTGAGATCGTCGGACACGATCTTGTTGATCAGCCGTAGCGTCGCCTCGGTG
CCGC--GTGCATT----GTGATAGC-GGCCGACCTGATACGCCATGTTCGAGCCGAAGCGATCCGGACGC
GC-GACCATTTCCTGCATGACCGACTCCGGCAGTTTGCCGATCGACAGCGCAACCGCGACCGTCGATTCA
TCGAGGCCGAGATGTTCGGACAGTTCCTTCTGGCTCTGGAAATGTTTGTCGTCGAGGAAGCGTCGCCACA
CGACGGCATTGTCGAAC--ACCGTCTGCGAATCGCGCTGCACGTTCAG-ATCGTAGCCGAGC---TTGTA
GCT---CTGGAT-CCCGATAGGCACGTCGATCACG-ATCGCCTTGACCGATTCCTTGTTCGCTTCCTTCA
GCGCGCGCACG-CGGCGGCC-GCCGTCGCTGACGAAATACGAGCCCGGATTGTCGTAGTCGGGAATCACG
TGAATCGCCTGCTGC-------------------------------------------------------
----------------------------------------------------------------------
----------------------------------------------------------------------
----------------------------------------------------------------------
----------------------------------------------------------------------
----------------------------------------------------------------------
---
>72_gvar_V_ST_61 
----------------------------------------------------------------------
-------------------TCCT--------TCGGCAGGC-CGCGCAGGCGCAGTTCGA-TGCG-ATCGT
CGCC-GTACGA-TTTGAGGTCGCC-CACC-GATTTGCCGCCGA--GCTTGATCTCT-AAGCGCT---GCG
CATAGCGCTGGCGGCC-------CGCC-GGCTTCGGCGTTTCCTGCGCCGCGACGCGACCTTTG-ACGAT
GTCCGATACCTGACGCGTGCTGAGATCGTCGGACACGATCTTGTTGATCAGCCGTAGCGTCGCCTCGGTG
CCGC--GTGCATT----GTGATAGC-GGCCGACCTGATACGCCATGTTCGAGCCGAAGCGATCCGGACGC
GC-GACCATTTCCTGCATGACCGACTCCGGCAGTTTGCCGATCGACAGCGCAACCGCGACCGTCGATTCA
TCGAGGCCGAGATGTTCGGACAGTTCCTTCTGGCTCTGGAAATGTTTGTCGTCGAGGAAGCGTCGCCACA
CGACGGCATTGTCGAAC--ACCGTCTGCGAATCGCGCTGCACGTTCAG-ATCGTAGCCGAGC---TTGTA
GCT---CTGGAT-CCCGATAGGCACGTCGATCACG-ATCGCCTTGACCGATTCCTTGTTCGCTTCCTTCA
GCGCGCGCACG-CGGCGGCC-GCCGTCGCTGACGAAATACGAGCCCGGATTGTCGTAGTCGGGAATCACG
TGAATCGCCTGCT---------------------------------------------------------
----------------------------------------------------------------------
----------------------------------------------------------------------
----------------------------------------------------------------------
----------------------------------------------------------------------
----------------------------------------------------------------------
---
>73_gvar_V_ST_61
----------------------------------------------------------------------
-------------------TCCT--------TCGGCAGGC-CGCGCAGGCGCAGTTCGA-TGCG-ATCGT
CGCC-GTACGA-TTTGAGGTCGCC-CACC-GATTTGCCGCCGA--GCTTGATCTCT-AAGCGCT---GCG
CATAGCGCTGGCGGCC-------CGCC-GGCTTCGGCGTTTCCTGCGCCGCGACGCGACCTTTG-ACGAT
GTCCGATACCTGACGCGTGCTGAGATCGTCGGACACGATCTTGTTGATCAGCCGTAGCGTCGCCTCGGTG
CCGC--GTGCATT----GTGATAGC-GGCCGACCTGATACGCCATGTTCGAGCCGAAGCGATCCGGACGC
GC-GACCATTTCCTGCATGACCGACTCCGGCAGTTTGCCGATCGACAGCGCAACCGCGACCGTCGATTCA
TCGAGGCCGAGATGTTCGGACAGTTCCTTCTGGCTCTGGAAATGTTTGTCGTCGAGGAAGCGTCGCCACA
CGACGGCATTGTCGAAC--ACCGTCTGCGAATCGCGCTGCACGTTCAG-ATCGTAGCCGAGC---TTGTA
GCT---CTGGAT-CCCGATAGGCACGTCGATCACG-ATCGCCTTGACCGATTCCTTGTTCGCTTCCTTCA
GCGCGCGCACG-CGGCGGCC-GCCGTCGCTGACGAAATACGAGCCCGGATTGTCGTAGTCGGGAATCACG
TGAATCGC--------------------------------------------------------------
----------------------------------------------------------------------
----------------------------------------------------------------------
----------------------------------------------------------------------
----------------------------------------------------------------------
----------------------------------------------------------------------
---
>74_gvar_V_ST_61 
----------------------------------------------------------------------
----------------------------------GCAGGC-CGCGCAGGCGCAGTTCGA-TGCG-ATCGT
CGCC-GTACGA-TTTGAGGTCGCC-CACC-GATTTGCCGCCGA--GCTTGATCTCT-AAGCGCT---GCG
CATAGCGCTGGCGGCC-------CGCC-GGCTTCGGCGTTTCCTGCGCCGCGACGCGACCTTTG-ACGAT
GTCCGATACCTGACGCGTGCTGAGATCGTCGGACACGATCTTGTTGATCAGCCGTAGCGTCGCCTCGGTG
CCGC--GTGCATT----GTGATAGC-GGCCGACCTGATACGCCATGTTCGAGCCGAAGCGATCCGGACGC
GC-GACCATTTCCTGCATGACCGACTCCGGCAGTTTGCCGATCGACAGCGCAACCGCGACCGTCGATTCA
TCGAGGCCGAGATGTTCGGACAGTTCCTTCTGGCTCTGGAAATGTTTGTCGTCGAGGAAGCGTCGCCACA
CGACGGCATTGTCGAAC--ACCGTCTGCGAATCGCGCTGCACGTTCAG-ATCGTAGCCGAGC---TTGTA
GCT---CTGGAT-CCCGATAGGCACGTCGATCACG-ATCGCCTTGACCGATTCCTTGTTCGCTTCCTTCA
GCGCGCGCACG-CGGCGGCC-GCCGTCGCTGACGAAATACGAGCCCGGATTGTCGTAGTCGGGAATCACG
TGAAT-----------------------------------------------------------------
----------------------------------------------------------------------
----------------------------------------------------------------------
----------------------------------------------------------------------
----------------------------------------------------------------------
----------------------------------------------------------------------
---
>76_gvar_VII_ST_81
----------------------------------------------------------------------
---------------CTTGTCCT--------TCGGGAGGC-CGCGCAGGCGCAGTTCGA-TGCG-GTCTT
CGCC-ATACGA-CTTCAGGTCGCC-GACC-GACTTGCCGCCGA--GCTTGATCTCG-AGACGCT---GCG
CATAGCGCTGGCGGCC-------CGCC-GGCTTCGGCGTCTCCTGCGCCGCGACGCGGCCCTTG-ACGAT
GTCCGATACCTGGCGCGTGCTGAGATCGTCGGACACGATCTTGTTGATCAGCCGCAGCGTCGCCTCGGTA
CCGC--GCGCATT----GTGATATC-GGCCGACCTGATACGCCATGTTCGAACCGAAGCGATCGGGGCGC
GC-GACCATCTCCTGCATCACGGTTTCCGGCAGCTTGCCGATCGACAGCGCAACCGCGACCGTCGACTCG
TCGAGGCCGAGATGCTCGGACAGTTCCTTCTGACTCTGGAAGTGCTTGTCGTCGAGGAAGCGGCGCCACA
CGACGGCGTTGTCGAAC--ACCGTCTGCGAATCGCGTTGCACGTTCAG-GTCGTAGCCGAGC---TTGTA
GCT---CTGGAT-CCCGATCGGCACGTCGATCACG-ATCGCCTTCACCGACTCCTTGTTCGCTTCCTTCA
GCGCGCGCACG-CGACGGCC-GCCGTCGCTGACGAAATACGTACCCGGATTGTCGTAGTCCGGAATCACG
TGAAT------CGC--------------------------------------------------------
----------------------------------------------------------------------
----------------------------------------------------------------------
----------------------------------------------------------------------
----------------------------------------------------------------------
----------------------------------------------------------------------
---
>77_gvar_VII_ST_77
----------------------------------------------------------------------
------------------TTCCT--------TCGGGAGGC-CGCGCAGGCGCAGTTCGA-TGCG-GTCTT
CGCC-ATACGA-CTTCAGGTCGCC-GACC-GACTTGCCGCCGA--GCTTGATCTCG-AGACGCT---GCG
CATAGCGCTGGCGGCC-------CGCT-GGCTTCGGCGTCTCCTGCGCCGCGACGCGGCCCTTG-ACGAT
GTCCGATACCTGGCGCGTGCTGAGATCGTCGGACACGATCTTGTTGATCAGCCGCAGCGTTGCCTCGGTA
CCGC--GCGCATT----GTGATATC-GGCCGACCTGATACGCCATGTTCGAACCGAAGCGATCGGGGCGC
GC-GACCATCTCCTGCATCACGGTTTCCGGCAGCTTGCCGATCGACAGCGCAACCGCGACCGTCGACTCG
TCGAGGCCGAGATGTTCGGACAGTTCCTTCTGACTCTGGAAGTGCTTGTCGTCGAGGAAGCGGCGCCACA
CGACGGCGTTGTCGAAC--ACCGTCTGCGAATCGCGTTGCACGTTCAG-GTCGTAGCCGAGC---TTGTA
GCT---CTGGAT-CCCGATCGGCACGTCGATCACG-ATCGCCTTCACCGACTCCTTGTTCGCTTCCTTCA
GCGCGCGCACG-CGACGGCC-GCCGTCGCTGACGAAATACGTACCCGGATTGTCGTAGTCAGGAATCACG
TGAAT------CGCC----CTGCTG---------------------------------------------
----------------------------------------------------------------------
----------------------------------------------------------------------
----------------------------------------------------------------------
----------------------------------------------------------------------
----------------------------------------------------------------------
---
>78_BCC4_ST_114 
----------------------------------------------------------------------
-------------------------------TCGGGAGAC-CGCGCAGGCGCAATTCGA-TGCG-ATCTT
CGCC-ATACGA-CTTCAGGTCGCC-GACC-GACTTGCCGCCGA--GCTTGATCTCG-TGACGCT---GCG
CATAACGCTGACGGCC-------TGCA-GCCTTCGGCGTTTCCTGCGCCGCGACGCGGCCCTTG-ACGAT
GTCCGACACCTGGCGCGTGCTGAGATCGTCCGACACGATCTTGTTGATCAACCGCAGCGTGGCCTCGGTG
CCGC--GCGCATT----GTGATAGC-GGCCGACCTGATACGCCATGTTCGAACCGAAGCGATCAGGGCGC
GC-GACCATTTCCTGCATGATCGCTTCCGGCAGCTTGCCGATCGACAGCGCGACGGCTACCGTCGATTCA
TCGAGGCCGAGGTGCTCGGAGAGCTCCTTCTGGCTCTGGAAATGCTTGTCGTCGAGGAAGCGGCGCCACA
CGACGGCGTTGTCGAAC--ACCGTTTGCGAATCGCGCTGGACGTTGAG-ATCGTAGCCGAGC---TTGTA
GCT---CTGGAT-GCCGATCGGCACGTCGATCACG-ATCGCCTTGACCGATTCCTTGTTCGCTTCCTTCA
GTGCCCGCACG-CGGCGGCC-GCCGTCGCTGACGAAATACGTGCCCGGGTTCTCGTAGTCCGGAATCACG
TG--------------------------------------------------------------------
----------------------------------------------------------------------
----------------------------------------------------------------------
----------------------------------------------------------------------
----------------------------------------------------------------------
----------------------------------------------------------------------
---
>8_gvar_IIIA_ST_31
----------------------------------------------------------------------
-------------------GCGCTTG-TCCTTCGGGAGGC-CGCGCAGGCGCAATTCGA-TGCG-GTCTT
CGCC-ATACGA-CTTCAGGTCGCC-GACC-GACTTGCCGCCGA--GCTTGATCTCG-AGACGCT---GCG
CATAGCGCTGACGGCC-------CGCA-GGCTTCGGCGTCTCCTGTGCCGCGACGCGACCCTTG-ACGAT
GTCCGACACCTGGCGCGTGCTGAGATCGTCCGACACGATCTTGTTGATCAGCCGCAGCGTGGCCTCGGTG
CCGC--GCGCATT----GTGATAGC-GGCCGACCTGATACGCCATGTTCGATCCGAAGCGATCGGGGCGT
GC-GACCATTTCCTGCATGATCGCTTCCGGCAACTTGCCGATCGACAGCGCGACGGCCACCGTCGACTCG
TCGAGGCCGAGATGCTCGGAGAGTTCTTTCTGGCTCTGGAAATGCTTGTCGTCGAGGAAGCGGCGCCACA
CGACGGCGTTGTCGAAC--ACCGTCTGCGAATCGCGCTGAACGTTCAG-GTCGTAGCCGAGC---TTGTA
GCT---CTGGAT-GCCGATCGGCACATCGATCACG-ATCGCCTTGACCGATTCCTTGTTCGCTTCCTTCA
GCGCCCGCACG-CGACGCCC-GCCATCGCTGACGAAATACGTGCCCGGGTTGTCGTAATCCGGAATCACG
TGAATCG---------------------------------------------------------------
----------------------------------------------------------------------
----------------------------------------------------------------------
----------------------------------------------------------------------
----------------------------------------------------------------------
----------------------------------------------------------------------
---
>80_gvar_II_ST_194 
----------------------------------------------------------------------
-------------------------------TCGGCAGGC-CGCGCAGACGCAGTTCGA-TGCG-ATCGT
CGCC-GTACGA-CTTCAGATCGCC-GACC-GACTTCCCGCCGA--GCTTGATTTCC-AGCCGCT---GAG
CGTAGCGCTGGCGGCT-------CGCC-GGCTTCGGCGCGTCCTGCGCCGCGACGCGGCCCTTC-ACGAT
ATCCGATACCTGACGCGTGCTGAGATCGTCCGACACGATCTTGTTGATGAGCCGCAGCGTCGCCTCGGTG
CCGC--GCGCAGC----GTGATAGC-GGCCGACCTGATATGCCATGTTCGAACCGAAGCGATCGGGCCGC
GC-AACCATCTCCTGCATCACTGCTTCGGGCAGCTTGCCGATCGACAGGGCAACGGCGACCGTCGATTCG
TCGAGACCGAGGTGCTCGGCGAGCTCCTTCTGACTCTGGAAGTGCTTGTCGTCGAGGAAGCGACGCCACA
CGACCGCATTGTCGAAG--ACCGTCTGCGAATCGCGTTGAACGTTCAG-ATCGTAGCCGAGC---TTGTA
GCT---CTGAAT-GCCGATCGGGACGTCGATCACG-ATCGCTTTCACGGACTCCTTGTTCGCTTCCTTCA
GCGCGCGCACG-CGCCGGCC-GCCATCGCTGACGAAGTACGTGCCCGGGTTGTCGTAGTCCGGAATCACG
TGA-------------------------------------------------------------------
----------------------------------------------------------------------
----------------------------------------------------------------------
----------------------------------------------------------------------
----------------------------------------------------------------------
----------------------------------------------------------------------
---
>81_gvar_II_ST_199 
----------------------------------------------------------------------
------------------------------TTCGGCAGGC-CGCGCAGACGCAGTTCGA-TGCG-ATCGT
CGCC-GTACGA-CTTCAGATCGCC-GACC-GACTTCCCGCCGA--GCTTGATTTCC-AGCCGCT---GAG
CGTAGCGCTGGCGGCT-------CGCC-GGCTTCGGCGCGTCCTGCGCCGCGACGCGGCCCTTC-ACGAT
GTCCGATACCTGACGCGTGCTGAGATCGTCCGACACGATCTTGTTGATGAGCCGCAGCGTCGCCTCGGTG
CCGC--GCGCAGC----GTGATAGC-GGCCGACCTGATATGCCATGTTCGAACCGAAGCGATCGGGCCGC
GC-AACCATCTCCTGCATCACTGCTTCGGGCAGCTTGCCGATCGACAGGGCAACGGCAACCGTCGATTCG
TCGAGACCGAGGTGCTCGGCGAGCTCCTTCTGACTCTGGAAGTGCTTGTCGTCGAGGAAGCGACGCCACA
CGACTGCATTGTCGAAG--ACCGTCTGCGAATCGCGCTGAACGTTCAG-ATCGTAGCCGAGC---TTGTA
GCT---CTGAAT-GCCGATCGGGACGTCGATCACG-ATCGCCTTCACGGACTCCTTGTTCGCTTCCTTCA
GCGCGCGTACG-CGCCGGCC-GCCATCGCTGACGAAGTACGTGCCCGGGTTGTCGTAGTCCGGAATCACG
TG--------------------------------------------------------------------
----------------------------------------------------------------------
----------------------------------------------------------------------
----------------------------------------------------------------------
----------------------------------------------------------------------
----------------------------------------------------------------------
---
>82_gvar_II_ST_199
----------------------------------------------------------------------
------------------------------TTCGGCAGGC-CGCGCAGACGCAGTTCGA-TGCG-ATCGT
CGCC-GTACGA-CTTCAGATCGCC-GACC-GACTTCCCGCCGA--GCTTGATTTCC-AGCCGCT---GAG
CGTAGCGCTGGCGGCT-------CGCC-GGCTTCGGCGCGTCCTGCGCCGCGACGCGGCCCTTC-ACGAT
GTCCGATACCTGACGCGTGCTGAGATCGTCCGACACGATCTTGTTGATGAGCCGCAGCGTCGCCTCGGTG
CCGC--GCGCAGC----GTGATAGC-GGCCGACCTGATATGCCATGTTCGAACCGAAGCGATCGGGCCGC
GC-AACCATCTCCTGCATCACTGCTTCGGGCAGCTTGCCGATCGACAGGGCAACGGCAACCGTCGATTCG
TCGAGACCGAGGTGCTCGGCGAGCTCCTTCTGACTCTGGAAGTGCTTGTCGTCGAGGAAGCGACGCCACA
CGACTGCATTGTCGAAG--ACCGTCTGCGAATCGCGCTGAACGTTCAG-ATCGTAGCCGAGC---TTGTA
GCT---CTGAAT-GCCGATCGGGACGTCGATCACG-ATCGCCTTCACGGACTCCTTGTTCGCTTCCTTCA
GCGCGCGTACG-CGCCGGCC-GCCATCGCTGACGAAGTACGTGCCCGGGTTGTCGTAGTCCGGAATCACG
TG--------------------------------------------------------------------
----------------------------------------------------------------------
----------------------------------------------------------------------
----------------------------------------------------------------------
----------------------------------------------------------------------
----------------------------------------------------------------------
---
>84_gvar_II_ST_199
----------------------------------------------------------------------
----------------------------CCTTCGGCAGGC-CGCGCAGACGCAGTTCGA-TGCG-ATCGT
CGCC-GTACGA-CTTCAGATCGCC-GACC-GACTTCCCGCCGA--GCTTGATTTCC-AGCCGCT---GAG
CGTAGCGCTGGCGGCT-------CGCC-GGCTTCGGCGCGTCCTGCGCCGCGACGCGGCCCTTC-ACGAT
GTCCGATACCTGACGCGTGCTGAGATCGTCCGACACGATCTTGTTGATGAGCCGCAGCGTCGCCTCGGTG
CCGC--GCGCAGC----GTGATAGC-GGCCGACCTGATATGCCATGTTCGAACCGAAGCGATCGGGCCGC
GC-AACCATCTCCTGCATCACTGCTTCGGGCAGCTTGCCGATCGACAGGGCAACGGCAACCGTCGATTCG
TCGAGACCGAGGTGCTCGGCGAGCTCCTTCTGACTCTGGAAGTGCTTGTCGTCGAGGAAGCGACGCCACA
CGACTGCATTGTCGAAG--ACCGTCTGCGAATCGCGCTGAACGTTCAG-ATCGTAGCCGAGC---TTGTA
GCT---CTGAAT-GCCGATCGGGACGTCGATCACG-ATCGCCTTCACGGACTCCTTGTTCGCTTCCTTCA
GCGCGCGTACG-CGCCGGCC-GCCATCGCTGACGAAGTACGTGCCCGGGTTGTCGTAGTCCGGAATCACG
TG--------------------------------------------------------------------
----------------------------------------------------------------------
----------------------------------------------------------------------
----------------------------------------------------------------------
----------------------------------------------------------------------
----------------------------------------------------------------------
---
>86_gvar_II_ST_199
----------------------------------------------------------------------
----------------------------CCTTCGGCAGGC-CGCGCAGACGCAGTTCGA-TGCG-ATCGT
CGCC-GTACGA-CTTCAGATCGCC-GACC-GACTTCCCGCCGA--GCTTGATTTCC-AGCCGCT---GAG
CGTAGCGCTGGCGGCT-------CGCC-GGCTTCGGCGCGTCCTGCGCCGCGACGCGGCCCTTC-ACGAT
GTCCGATACCTGACGCGTGCTGAGATCGTCCGACACGATCTTGTTGATGAGCCGCAGCGTCGCCTCGGTG
CCGC--GCGCAGC----GTGATAGC-GGCCGACCTGATATGCCATGTTCGAACCGAAGCGATCGGGCCGC
GC-AACCATCTCCTGCATCACTGCTTCGGGCAGCTTGCCGATCGACAGGGCAACGGCAACCGTCGATTCG
TCGAGACCGAGGTGCTCGGCGAGCTCCTTCTGACTCTGGAAGTGCTTGTCGTCGAGGAAGCGACGCCACA
CGACTGCATTGTCGAAG--ACCGTCTGCGAATCGCGCTGAACGTTCAG-ATCGTAGCCGAGC---TTGTA
GCT---CTGAAT-GCCGATCGGGACGTCGATCACG-ATCGCCTTCACGGACTCCTTGTTCGCTTCCTTCA
GCGCGCGTACG-CGCCGGCC-GCCATCGCTGACGA-----------------------------------
----------------------------------------------------------------------
----------------------------------------------------------------------
----------------------------------------------------------------------
----------------------------------------------------------------------
----------------------------------------------------------------------
----------------------------------------------------------------------
---
>87_gvar_II_ST_199
----------------------------------------------------------------------
------------------------TG-TCCTTCGGCAGGC-CGCGCAGACGCAGTTCGA-TGCG-ATCGT
CGCC-GTACGA-CTTCAGATCGCC-GACC-GACTTCCCGCCGA--GCTTGATTTCC-AGCCGCT---GAG
CGTAGCGCTGGCGGCT-------CGCC-GGCTTCGGCGCGTCCTGCGCCGCGACGCGGCCCTTC-ACGAT
GTCCGATACCTGACGCGTGCTGAGATCGTCCGACACGATCTTGTTGATGAGCCGCAGCGTCGCCTCGGTG
CCGC--GCGCAGC----GTGATAGC-GGCCGACCTGATATGCCATGTTCGAACCGAAGCGATCGGGCCGC
GC-AACCATCTCCTGCATCACTGCTTCGGGCAGCTTGCCGATCGACAGGGCAACGGCAACCGTCGATTCG
TCGAGACCGAGGTGCTCGGCGAGCTCCTTCTGACTCTGGAAGTGCTTGTCGTCGAGGAAGCGACGCCACA
CGACTGCATTGTCGAAG--ACCGTCTGCGAATCGCGCTGAACGTTCAG-ATCGTAGCCGAGC---TTGTA
GCT---CTGAAT-GCCGATCGGGACGTCGATCACG-ATCGCCTTCACGGACTCCTTGTTCGCTTCCTTCA
GCGCGCGTACG-CGCCGGCC-GCCATCGCTGACGAAGTACGTGCCCGGGTTGTCGTAGTCCGGAATCACG
TGAATCGC--------------------------------------------------------------
----------------------------------------------------------------------
----------------------------------------------------------------------
----------------------------------------------------------------------
----------------------------------------------------------------------
----------------------------------------------------------------------
---
>89_gvar_II_ST_308 
----------------------------------------------------------------------
-------------------------T-TCCTTCGGCAGGC-CGCGCAGACGCAGTTCGA-TGCG-ATCGT
CGCC-GTACGA-CTTCAGATCGCC-GACC-GACTTCCCGCCGA--GCTTGATTTCC-AGCCGCT---GAG
CGTAGCGCTGGCGGCT-------CGCC-GGCTTCGGCGCGTCCTGCGCCGCGACGCGGCCCTTC-ACGAT
GTCCGATACCTGACGCGTGCTGAGATCGTCCGACACGATCTTGTTGATGAGCCGCAGCGTCGCCTCGGTG
CCGC--GCGCAGC----GTGATAGC-GGCCAACCTGATACGCCATGTTCGAACCGAAGCGATCGGGCCGC
GC-GACCATCTCCTGCATCACTGCTTCGGGCAGCTTGCCGATCGACAGGGCAACGGCGACCGTCGATTCG
TCGAGACCGAGGTGCTCGGCGAGCTCCTTCTGACTCTGGAAGTGCTTGTCGTCGAGGAAGCGACGCCACA
CGACTGCATTGTCGAAG--ACCGTCTGCGAATCGCGCTGAACGTTCAG-ATCGTAGCCGAGC---TTGTA
GCT---CTGAAT-GCCGATCGGGACGTCGATCACG-ATCGCCTTCACGGACTCCTTGTTCGCTTCCTTCA
GCGCGCGCACG-CGCCGGCC-GCCATCGCTGACGAAGTACGTGCCCGGGTTGTCGTAGTCCGGAATCACG
TGAATCG---------------------------------------------------------------
----------------------------------------------------------------------
----------------------------------------------------------------------
----------------------------------------------------------------------
----------------------------------------------------------------------
----------------------------------------------------------------------
---
>9_gvar_IIIA_ST_30
----------------------------------------------------------------------
----------------------------------GGAGGC-CGCGCAGGCGCAATTCGA-TGCG-GTCTT
CGCC-ATACGA-CTTCAGGTCGCC-GACC-GACTTGCCGCCGA--GCTTGATCTCG-AGACGCT---GCG
CATAGCGCTGACGGCC-------CGCA-GGCTTCGGCGTCTCCTGTGCCGCGACGCGACCCTTG-ACGAT
GTCCGACACCTGGCGCGTGCTGAGATCGTCCGACACGATCTTGTTGATCAGCCGCAGCGTGGCCTCGGTG
CCGC--GCGCATT----GTGATAGC-GGCCGACCTGATACGCCATGTTCGATCCGAAGCGATCGGGGCGT
GC-GACCATTTCCTGCATGATCGCTTCCGGCAACTTGCCGATCGACAGCGCGACGGCCACCGTCGACTCG
TCGAGGCCGAGATGCTCGGAGAGTTCTTTCTGGCTCTGGAAATGCTTGTCGTCGAGGAAGCGGCGCCACA
CGACGGCGTTGTCGAAC--ACCGTCTGCGAATCGCGCTGAACGTTCAG-GTCGTAGCCGAGC---TTGTA
GCT---CTGGAT-GCCGATCGGCACATCGATCACG-ATCGCCTTGACCGATTCCTTGTTCGCTTCCTTCA
GCGCCCGCACG-CGACGCCC-GCCATCGCTGACGAAATACGTGCCCGGGTTGTCGTAATCCGGAATCACG
TGAATCGC--------------------------------------------------------------
----------------------------------------------------------------------
----------------------------------------------------------------------
----------------------------------------------------------------------
----------------------------------------------------------------------
----------------------------------------------------------------------
---
>91_gvar_II_ST_320
----------------------------------------------------------------------
----------------------------------------------------------A-TGCG-ATCGT
CGCC-GTACGA-CTTCAGATCGCC-GACC-GACTTCCCGCCGA--GCTTGATTTCC-AGCCGCT---GAG
CGTAGCGCTGGCGGCT-------CGCC-GGCTTCGGCGCGTCCTGCGCCGCGACGCGGCCCTTC-ACGAT
GTCCGATACCTGACGCGTGCTGAGATCGTCCGACACGATCTTGTTGATGAGCCGCAGCGTCGCCTCGGTG
CCGC--GCGCAGC----GTGATAGC-GGCCGACCTGATATGCCATGTTCGAACCGAAGCGATCGGGCCGC
GC-AACCATCTCCTGCATCACTGCTTCGGGCAGCTTGCCGATCGACAGGGCAACGGCAACCGTCGATTCG
TCGAGACCGAGGTGCTCGGCGAGCTCCTTCTGACTCTGGAAGTGCTTGTCGTCGAGGAAGCGACGCCACA
CGACTGCATTGTCGAAG--ACCGTCTGCGAATCGCGCTGAACGTTCAG-ATCGTAGCCGAGC---TTGTA
GCT-------------------------------------------------------------------
----------------------------------------------------------------------
----------------------------------------------------------------------
----------------------------------------------------------------------
----------------------------------------------------------------------
----------------------------------------------------------------------
----------------------------------------------------------------------
----------------------------------------------------------------------
---
>92_GroupK_ST_102 
----------------------------------------------------------------------
------------------------------TTCGGGAGAC-CGCGCAGGCGCAATTCGA-TGCG-ATCTT
CACC-ATACGA-CTTCAGGTCGCC-GACC-GACTTGCCGCCGA--GCTTGATCTCG-AGACGCT---GCG
CATAGCGCTGACGGCC-------CGCG-GCCTTCGGCGTTTCCTGCGCCGCGACGCGGCCCTTG-ACGAT
GTCCGACACCTGGCGCGTGCTGAGATCGTCCGACACGATCTTGTTGATCAGTCGCAGCGTGGCCTCGGTG
CCGC--GCGCGTT----GTGATAGC-GGCCGACCTGATACGCCATGTTCGAACCGAAGCGATCAGGGCGC
GC-GACCATTTCCTGCATGATCGCTTCCGGCAGCTTGCCGATCGACAGCGCGACGGCCACCGTCGATTCG
TCGAGGCCGAGGTGCTCGGAGAGCTCCTTCTGACTCTGGAAATGCTTGTCGTCGAGGAAGCGGCGCCACA
CGACGGCGTTGTCGAAC--ACCGTCTGCGAATCGCGCTGGACGTTGAG-ATCGTAGCCGAGC---TTGTA
GCT---CTGGAT-GCCGATCGGCACGTCGATCACG-ATTGCCTTGACGGATTCCTTGTTCGCTTCCTTCA
GTGCCCGCACG-CGACGGCC-GCCGTCGCTGACGAAATACGTGCCCGGGTTCTCGTAGTCCGGAATCACG
TGAATCGCCTGCTG--------------------------------------------------------
----------------------------------------------------------------------
----------------------------------------------------------------------
----------------------------------------------------------------------
----------------------------------------------------------------------
----------------------------------------------------------------------
---
>93_GroupK_ST_102 
----------------------------------------------------------------------
---------------------------------GGGAGAC-CGCGCAGGCGCAATTCGA-TGCG-ATCTT
CACC-ATACGA-CTTCAGGTCGCC-GACC-GACTTGCCGCCGA--GCTTGATCTCG-AGACGCT---GCG
CATAGCGCTGACGGCC-------CGCG-GCCTTCGGCGTTTCCTGCGCCGCGACGCGGCCCTTG-ACGAT
GTCCGACACCTGGCGCGTGCTGAGATCGTCCGACACGATCTTGTTGATCAGTCGCAGCGTGGCCTCGGTG
CCGC--GCGCGTT----GTGATAGC-GGCCGACCTGATACGCCATGTTCGAACCGAAGCGATCAGGGCGC
GC-GACCATTTCCTGCATGATCGCTTCCGGCAGCTTGCCGATCGACAGCGCGACGGCCACCGTCGATTCG
TCGAGGCCGAGGTGCTCGGAGAGCTCCTTCTGACTCTGGAAATGCTTGTCGTCGAGGAAGCGGCGCCACA
CGACGGCGTTGTCGAAC--ACCGTCTGCGAATCGCGCTGGACGTTGAG-ATCGTAGCCGAGC---TTGTA
GCT---CTGGAT-GCCGATCGGCACGTCGATCACG-ATTGCCTTGACGGATTCCTTGTTCGCTTCCTTCA
GTGCCCGCACG-CGACGGCC-GCCGTCGCTGACGAAATACGTGCCCGGGTTCTCGTAGTCCGGAATCACG
TGA-------------------------------------------------------------------
----------------------------------------------------------------------
----------------------------------------------------------------------
----------------------------------------------------------------------
----------------------------------------------------------------------
----------------------------------------------------------------------
---
>94_GroupK_ST_102
----------------------------------------------------------------------
-----------------------------CTTCGGGAGAC-CGCGCAGGCGCAATTCGA-TGCG-ATCTT
CACC-ATACGA-CTTCAGGTCGCC-GACC-GACTTGCCGCCGA--GCTTGATCTCG-AGACGCT---GCG
CATAGCGCTGACGGCC-------CGCG-GCCTTCGGCGTTTCCTGCGCCGCGACGCGGCCCTTG-ACGAT
GTCCGACACCTGGCGCGTGCTGAGATCGTCCGACACGATCTTGTTGATCAGTCGCAGCGTGGCCTCGGTG
CCGC--GCGCGTT----GTGATAGC-GGCCGACCTGATACGCCATGTTCGAACCGAAGCGATCAGGGCGC
GC-GACCATTTCCTGCATGATCGCTTCCGGCAGCTTGCCGATCGACAGCGCGACGGCCACCGTCGATTCG
TCGAGGCCGAGGTGCTCGGAGAGCTCCTTCTGACTCTGGAAATGCTTGTCGTCGAGGAAGCGGCGCCACA
CGACGGCGTTGTCGAAC--ACCGTCTGCGAATCGCGCTGGACGTTGAG-ATCGTAGCCGAGC---TTGTA
GCT---CTGGAT-GCCGATCGGCACGTCGATCACG-ATTGCCTTGACGGATTCCTTGTTCGCTTCCTTCA
GTGCCCGCACG-CGACGGCC-GCCGTCGCTGACGAAATACGTGCCCGGGTTCTCGTAGTCCGGAATCACG
TGAATCGC--------------------------------------------------------------
----------------------------------------------------------------------
----------------------------------------------------------------------
----------------------------------------------------------------------
----------------------------------------------------------------------
----------------------------------------------------------------------
---
>95_GroupK_ST_123
----------------------------------------------------------------------
-------------------------------TCGGGAGAC-CGCGCAGGCGCAATTCGA-TGCG-ATCTT
CGCC-ATACGA-CTTCAGGTCGCC-GACC-GACTTCCCGCCGA--GCTTGATCTCG-AGACGCT---GCG
CATAGCGCTGACGGCC-------CGCG-GCCTTCGGCGTTTCCTGCGCCGCGACGCGGCCCTTG-ACGAT
GTCCGACACCTGACGCGTACTGAGATCGTCCGACACGATCTTGTTGATCAGTCGCAGCGTGGCCTCGGTG
CCGC--GCGCGTT----GTGATAGC-GGCCGACCTGATACGCCATGTTCGAACCGAAGCGATCAGGGCGC
GC-GACCATTTCCTGCATGATCGCTTCCGGCAGCTTGCCGATCGACAGCGCGACGGCCACCGTCGATTCG
TCGAGGCCGAGGTGCTCGGAGAGCTCCTTCTGGCTCTGGAAATGCTTGTCGTCGAGGAAGCGGCGCCACA
CGACGGCGTTGTCGAAC--ACCGTCTGCGAATCGCGCTGGACGTTGAG-ATCGTAGCCGAGC---TTGTA
GCT---CTGGAT-GCCGATCGGCACGTCGATCACG-ATCGCCTTGACGGATTCCTTGTTCGCTTCCTTCA
ATGCCCGCACG-CGACGGCC-GCCGTCGCTGACGAAGTACGTGCCCGGGTTCTCGTAGTCCGGAATCACG
TGA-------------------------------------------------------------------
----------------------------------------------------------------------
----------------------------------------------------------------------
----------------------------------------------------------------------
----------------------------------------------------------------------
----------------------------------------------------------------------
---
>96_GroupK_ST_97
----------------------------------------------------------------------
------------------------------TTCGGGAGAC-CGCGCAGGCGCAATTCGA-TGCG-ATCTT
CGCC-ATACGA-CTTCAGGTCGCC-GACC-GACTTGCCGCCGA--GCTTGATCTCG-AGACGCT---GCG
CATAGCGTTGACGGCC-------CGCG-GCCTTCGGCGTTTCCTGCGCCGCGACACGGCCCTTG-ACGAT
GTCCGACACCTGGCGCGTGCTGAGATCGTCCGACACGATCTTGTTGATCAGCCGCAGCGTGGCCTCGGTG
CCGC--GCGCGTT----GTGATAGC-GGCCGACCTGATACGCCATGTTCGAACCGAAGCGATCGGGGCGC
GC-GACCATTTCCTGCATGATCGTTTCCGGCAGCTTGCCGATCGACAGCGCGACGGCCACCGTCGACTCG
TCGAGGCCGAGGTGCTCGGAGAGTTCCTTCTGGCTCTGGAAATGCTTGTCGTCGAGGAAGCGGCGCCACA
CGACGGCGTTGTCGAAC--ACCGTCTGCGAATCGCGCTGGACGTTGAG-ATCGTAGCCGAGC---TTGTA
GCT---CTGGAT-GCCGATCGGCACGTCGATCACG-ATCGCCTTGACCGATTCCTTGTTCGCTTCCTTCA
GTGCCCGCACG-CGGCGGCC-GCCATCGCTGACGAAGTACGTGCCCGGGTTGTCGTAATCCGGAATCACG
TG--------------------------------------------------------------------
----------------------------------------------------------------------
----------------------------------------------------------------------
----------------------------------------------------------------------
----------------------------------------------------------------------
----------------------------------------------------------------------
---
>97_GroupK_ST_96
----------------------------------------------------------------------
------------------------------TTCGGGAGAC-CGCGCAGGCGCAATTCGA-TGCG-ATCTT
CGCC-ATACGA-CTTCAGGTCGCC-GACC-GACTTCCCGCCGA--GCTTGATCTCG-AGACGCT---GCG
CATAGCGCTGACGGCC-------CGCG-GCCTTCGGCGTTTCCTGCGCCGCGACGCGGCCCTTG-ACGAT
GTCCGACACCTGACGCGTACTGAGATCGTCCGACACGATCTTGTTGATCAGTCGCAGCGTGGCCTCGGTG
CCGC--GCGCGTT----GTGATAGC-GGCCGACCTGATACGCCATGTTCGAACCGAAGCGATCAGGGCGC
GC-GACCATTTCCTGCATGATCGCTTCCGGCAGCTTGCCGATCGACAGCGCGACGGCCACCGTCGATTCG
TCGAGGCCGAGGTGCTCGGAGAGCTCCTTCTGGCTCTGGAAATGCTTGTCGTCGAGGAAGCGGCGCCACA
CGACGGCGTTGTCGAAC--ACCGTCTGCGAATCGCGCTGGACGTTGAG-ATCGTAGCCGAGC---TTGTA
GCT---CTGGAT-GCCGATCGGCACGTCGATCACG-ATCGCCTTGACGGATTCCTTGTTCGCTTCCTTCA
ATGCCCGCACG-CGACGGCC-GCCGTCGCTGACGAAGTACGTGCCCGGGTTCTCGTAGTCCGGAATCAC-
----------------------------------------------------------------------
----------------------------------------------------------------------
----------------------------------------------------------------------
----------------------------------------------------------------------
----------------------------------------------------------------------
----------------------------------------------------------------------
---
>98_BCC5_ST_357
----------------------------------------------------------------------
---------------------GCTTG-TCCTTCGGGAGGC-CGCGCAGGCGCAGTTCGA-TGCG-GTCTT
CGCC-ATAAGA-CTTCAGGTCGCC-GACC-GACTTGCCGCCGA--GCTTGATCTCG-AGACGCT---GCG
CATAGCGCTGTCGGCC-------TGCG-GCCTTCGGCGTCTCCTGCGCCGCGACGCGGCCCTTG-ACGAT
GTCCGACACCTGGCGCGTGCTGAGATCGTCCGACACGATCTTGTTGATCAGCCGCAGCGTCGCCTCGGTG
CCGC--GCGCATT----GTGATAGC-GGCCGACCTGATACGCCATGTTCGACCCGAAGCGATCGGGGCGC
GC-GACCATTTCCTGCATGATCGCTTCCGGCAGCTTGCCGATCGACAGCGCGACGGCCACCGTCGACTCG
TCGAGGCCGAGATGCTCGGAGAGTTCTTTCTGGCTCTGGAAATGCTTGTCGTCGAGGAAGCGGCGCCACA
CGACGGCGTTGTCGAAC--ACCGTCTGCGAATCGCGCTGAACGTTGAG-GTCGTAGCCGAGC---TTGTA
GCT---CTGGAT-GCCGATCGGCACGTCGATCACG-ATCGCCTTGACCGACTCTTTGTTCGCTTCCTTCA
GCGCTCGCACG-CG--------------------------------------------------------
----------------------------------------------------------------------
----------------------------------------------------------------------
----------------------------------------------------------------------
----------------------------------------------------------------------
----------------------------------------------------------------------
----------------------------------------------------------------------
---
>99_GroupK_ST_119
----------------------------------------------------------------------
-------------------------------TCGGGAGAC-CGCGCAGGCGCAATTCGA-TGCG-ATCTT
CGCC-ATACGA-CTTCAGGTCGCC-GACC-GACTTCCCGCCGA--GCTTGATCTCG-AGACGCT---GCG
CATAGCGCTGACGGCC-------CGCG-GCCTTCGGCGTTTCCTGCGCCGCGACGCGGCCCTTG-ACGAT
GTCCGACACCTGACGCGTACTGAGATCGTCCGACACGATCTTGTTGATCAGTCGCAGCGTGGCCTCGGTG
CCGC--GCGCGTT----GTGATAGC-GGCCGACCTGATACGCCATGTTCGAACCGAAGCGATCAGGGCGC
GC-GACCATTTCCTGCATGATCGCTTCCGGCAGCTTGCCGATCGACAGCGCGACGGCCACCGTCGATTCG
TCGAGGCCGAGGTGCTCGGAGAGCTCCTTCTGGCTCTGGAAATGCTTGTCGTCGAGGAAGCGGCGCCACA
CGACGGCGTTGTCGAAC--ACCGTCTGCGAATCGCGCTGGACGTTGAG-ATCGTAGCCGAGC---TTGTA
GCT---CTGGAT-GCCGATCGGCACGTCGATCACG-ATCGCCTTGACGGATTCCTTGTTCGCTTCCTTCA
ATGCCCGCACG-CGACGGCC-GCCGTCGCTGACGAAGTACGTGCCCGGGTTCTCGTAGTCCGGAATCAC-
----------------------------------------------------------------------
----------------------------------------------------------------------
----------------------------------------------------------------------
----------------------------------------------------------------------
----------------------------------------------------------------------
----------------------------------------------------------------------
---
>reference_AMMD_gvar_VII
------------------------------------TCACTCCGACAACAGCATCCGCTCGAGCTGCTCG
AGGATCGCGTCG-CGCTTGTCCT--------TCGGGAGGC-CGCGCAGGCGCAGTTCGA-TGCG-GTCTT
CGCC-ATACGA-CTTCAGGTCGCC-GACC-GACTTGCCGCCGA--GCTTGATCTCG-AGACGCT---GCG
CATAGCGCTGGCGGCC-------CGCT-GGCTTCGGCGTCTCCTGCGCCGCGACGCGGCCCTTG-ACGAT
GTCCGATACCTGGCGCGTGCTGAGATCGTCGGACACGATCTTGTTGATCAGCCGCAGCGTTGCCTCGGTA
CCGC--GCGCATT----GTGATATC-GGCCGACCTGATACGCCATGTTCGAACCGAAGCGATCGGGGCGC
GC-GACCATCTCCTGCATCACGGTTTCCGGCAGCTTGCCGATCGACAGCGCAACCGCGACCGTCGACTCG
TCGAGGCCGAGATGTTCGGACAGTTCCTTCTGACTCTGGAAGTGCTTGTCGTCGAGGAAGCGGCGCCACA
CGACGGCGTTGTCGAAC--ACCGTCTGCGAATCGCGTTGCACGTTCAG-GTCGTAGCCGAGC---TTGTA
GCT---CTGGAT-CCCGATCGGCACGTCGATCACG-ATCGCCTTCACCGACTCCTTGTTCGCTTCCTTCA
GCGCGCGCACG-CGACGGCC-GCCGTCGCTGACGAAATACGTACCCGGATTGTCGTAGTCAGGAATCACG
TGGAT------CGCCTG--CTGCTGCCCCTGCTTCGCGAGGTTGACCGCGAGCTCGGCAATCGACGATTT
CAGATAGAAGTGCCGCGGGTTGAACGGGCTGTGCTTGATTGCCTTCAGCGGTAGCTCGATCACCTGGCCG
GGCGCATAGCGACTCTCGAGGCGCCACGCGCGATATTGCGGCGATTCGTCGACCGACGGATCGAGCAGGA
CTTCCATAGCCGGCGGCGGCGTGATGTCCTTCTTGGCGGACTTCGTCGGGGCCGGCGTGGCC---GTGTC
GGACTTGACGATGCCGTCGATGGCATTGA--GCCGATCAAGCGCCGTGCGCTTCTCGCTCGTCGTGATAT
CCGGGCGCGCTTGGAATCCTTTTGCAAATTGGGAGGGCTTCAT---------------------------
---
>reference_ATCC17760_GroupK
------------------------------------TCACTCCGACAACAGCATCCGCTCGAGCTGCTCG
AGGATCGCGTCG-CGCTTGTCCT--------TCGGGAGAC-CGCGCAGGCGCAATTCGA-TGCG-ATCTT
CGCC-ATACGA-CTTCAGGTCGCC-GACC-GACTTGCCGCCGA--GCTTGATCTCG-AGACGCT---GCG
CATAGCGCTGACGGCC-------CGCG-GCCTTCGGCGTTTCCTGCGCCGCGACGCGGCCCTTG-ACGAT
GTCCGACACCTGGCGCGTGCTGAGATCGTCCGACACGATCTTGTTGATCAGCCGCAGCGTGGCCTCGGTG
CCGC--GTGCGTT----GTGATAAC-GGCCGACCTGATACGCCATGTTCGAACCGAAGCGATCAGGGCGC
GC-GACCATTTCCTGCATGATCGCTTCCGGCAGCTTGCCGATCGACAGCGCGACGGCCACCGTCGATTCG
TCGAGGCCGAGGTGCTCGGAGAGCTCCTTCTGACTCTGGAAATGCTTGTCGTCGAGGAAGCGGCGCCACA
CGACGGCGTTGTCGAAC--ACCGTCTGCGAATCGCGCTGGACGTTGAG-ATCGTAGCCGAGC---TTGTA
GCT---CTGGAT-GCCGATCGGCACGTCGATGACG-ATCGCCTTGACCGATTCCTTGTTCGCTTCCTTCA
GTGCCCGCACG-CGGCGGCC-GCCGTCGCTGACGAAATACGTGCCCGGGTTCTCGTAGTCCGGAATCACG
TGGAT------CGCCTG--CTGCTGCCCTTGCTTCGCCAGGTTGACTGCCAGTTCGGCAATCGACGACTT
CAGATAGAAGTGCCGCGGATTGAACGGGCTGTGCTTGATCGCCTTCAGCGACAGCTCGATCACCTGCCCC
GGCGCATAGCGGTTCTCGAGACGCCACGCGCGATATTGCGCCGATTCATCGATCGACGGATCAAGCGTGA
GCTCGGGAGCGGGCGGCGGCGCGATGTCTTTCTTTGCGGATTTGGTCGGCGCCGGAGTGGGC---GTCTC
GGACTTGACGATGCCGTCGATCGCATTGA--GTCGATCGAGCGCCGTGCGCTTCTCGCTCGTCGTGATAT
CCGGGCGCGCTTGGAATCCTTTGGCAAATTGGGAAGGTTTCAT---------------------------
---
>reference_AU1054_gvar_IIIB
------------------------------------TTACTCCGACAACAGCATTCGCTCGAGCTGCTCG
AGGATCGCGTCG-CGCTTGTCCT--------TCGGGAGGC-CACGCAGGCGCAGTTCGA-TGCG-GTCTT
CGCC-ATACGA-CTTCAGGTCGCC-GACC-GACTTGCCGCCAA--GCTTGATCTCG-AGACGCT---GCG
CATAGCGCTGACGGCC-------CGCG-GCCTTCGGCGTCTCCTGTGCCGCGACGCGGCCCTTG-ACGAT
GTCCGACACCTGGCGTGTGCTGAGATCGTCCGACACGATCTTGTTGATCAGTCGCAGCGTGGCCTCGGTG
CCGC--GCGCATT----GTGATAGC-GACCGACCTGATACGCCATGTTCGACCCGAAGCGATCGGGACGC
GC-GACCATTTCCTGCATGATCGCTTCCGGCAACTTGCCGATCGACAGCGCGACGGCCACCGTCGACTCG
TCGAGGCCGAGATGCTCGGAGAGCTCCTTCTGGCTCTGGAAATGCTTGTCGTCGAGGAAGCGGCGCCACA
CGACCGCGTTGTCGAAC--ACCGTCTGCGAATCGCGCTGAACGTTGAG-GTCGTAGCCGAGC---TTGTA
GCT---CTGGAT-GCCGATCGGCACGTCGATCACG-ATCGCCTTGACCGACTCCTTGTTCGCTTCCTTCA
GCGCCCGCACG-CGGCGGCC-ACCATCGCTGACGAAATACGTGCCCGGATTGTCGTAATCCGGAATCACG
TGGAT------CGCCTG--CTGCTGCCCCTGCTTCGCAAGGTTGACCGCGAGTTCGGCAATCGACGATTT
CAGATAGAAGTGCCGCGGGTTGAACGGGCTGTGCTTGATGGCCTTCAGCGGCAGTTCGATCACCTGCCCG
GGCGCATAGCGATTCTCGAGGCGCCACGCGCGGTATTGCGGCGATTCGTCGATGGACGGATCGATCGCGA
ATGCCGGAGCAGGCGGCGGTGCGATGTCCTTCTTCGCGGATTTGGTCGGCACCGGGGTCGGC---GTCTC
GGACTTGACGATGCCGTCGATCGCATTGA--GCCGATCAAGCGCGGTGCGCTTCTCGCTCGTCGTGATAT
CCGGGCGCGCTTGGAATCCTTTGGCGAATTGGGAGGGTTTCAT---------------------------
---
>reference_G4_gvar_V
------------------------------------TCAATCCGACAACAGCATCCGCTCGAGTTGCTCG
AGGATAGCGTCG-CGCTTCTCCT--------TCGGCAGGC-CGCGCAGGCGCAGTTCGA-TGCG-ATCGT
CGCC-GTACGA-TTTGAGGTCGCC-CACC-GATTTGCCGCCGA--GCTTGATCTCT-AAGCGCT---GCG
CATAGCGCTGGCGGCC-------CGCC-GGCTTCGGCGTTTCCTGCGCCGCGACGCGACCTTTG-ACGAT
GTCCGATACCTGACGCGTGCTGAGATCGTCGGACACGATCTTGTTGATCAGCCGTAGCGTCGCCTCGGTG
CCGC--GTGCATT----GTGATAGC-GGCCGACCTGATACGCCATGTTCGAGCCGAAGCGATCCGGACGC
GC-GACCATTTCCTGCATGACCGACTCCGGCAGTTTGCCGATCGACAGCGCAACCGCGACCGTCGATTCA
TCGAGGCCGAGATGTTCGGACAGTTCCTTCTGGCTCTGGAAATGTTTGTCGTCGAGGAAGCGTCGCCACA
CGACGGCATTGTCGAAC--ACCGTCTGCGAATCGCGCTGCACGTTCAG-ATCGTAGCCGAGC---TTGTA
GCT---CTGGAT-CCCGATAGGCACGTCGATCACG-ATCGCCTTGACCGATTCCTTGTTCGCTTCCTTCA
GCGCGCGCACG-CGGCGGCC-GCCGTCGCTGACGAAATACGAGCCCGGATTGTCGTAGTCGGGAATCACG
TGAAT------CGCCTG--CTGCTGACCCTGCTTCGCGAGGTTCACTGCGAGTTCGGCGATCGACGACTT
CAGATAGAAATGTCGCGGGTTGAACGGACTATGTTTGATTGCCTTCAGCGGCAGTTCGATCACTTGGCCC
GGCGCATAGCGGTGCTCGAGGCGCCAAGCGCGATATTGCGGCGACTCGTCGGTGGACGCGTCGAGCAGGA
ACTCGGGAGCCGCAGCCTGCGGCGTCTCTTTTCGAGAGGATTTCGTTGCAGCCGGCGTAGCG---GTCTC
GGACTTGACGATACCGTCGATGGCATTCA--GTCGATCAAGCGCCGTGCGCTTCTCGCTCGTCGTGATGT
CCGGGCGCGCCTGGAATCCCTTTGCAAATTGGGAGGGTTTCAT---------------------------
---
>reference_HI2424_gvar_IIIB
------------------------------------TTACTCCGACAACAGCATTCGCTCGAGCTGCTCG
AGGATCGCGTCG-CGCTTGTCCT--------TCGGGAGGC-CACGCAGGCGCAGTTCGA-TGCG-GTCTT
CGCC-ATACGA-CTTCAGGTCGCC-GACC-GACTTGCCGCCAA--GCTTGATCTCG-AGACGCT---GCG
CATAGCGCTGACGGCC-------CGCG-GCCTTCGGCGTCTCCTGTGCCGCGACGCGGCCCTTG-ACGAT
GTCCGACACCTGGCGTGTGCTGAGATCGTCCGACACGATCTTGTTGATCAGTCGCAGCGTGGCCTCGGTG
CCGC--GCGCATT----GTGATAGC-GACCGACCTGATACGCCATGTTCGACCCGAAGCGATCGGGACGC
GC-GACCATTTCCTGCATGATCGCTTCCGGCAACTTGCCGATCGACAGCGCGACGGCCACCGTCGACTCG
TCGAGGCCGAGATGCTCGGAGAGCTCCTTCTGGCTCTGGAAATGCTTGTCGTCGAGGAAGCGGCGCCACA
CGACCGCGTTGTCGAAC--ACCGTCTGCGAATCGCGCTGAACGTTGAG-GTCGTAGCCGAGC---TTGTA
GCT---CTGGAT-GCCGATCGGCACGTCGATCACG-ATCGCCTTGACCGACTCCTTGTTCGCTTCCTTCA
GCGCCCGCACG-CGGCGGCC-ACCATCGCTGACGAAATACGTGCCCGGATTGTCGTAATCCGGAATCACG
TGGAT------CGCCTG--CTGCTGCCCCTGCTTCGCAAGGTTGACCGCGAGTTCGGCAATCGACGATTT
CAGATAGAAGTGCCGCGGGTTGAACGGGCTGTGCTTGATGGCCTTCAGCGGCAGTTCGATCACCTGCCCG
GGCGCATAGCGATTCTCGAGGCGCCACGCGCGGTATTGCGGCGATTCGTCGATGGACGGATCGATCGCGA
ATGCCGGAGCAGGCGGCGGTGCGATGTCCTTCTTCGCGGATTTGGTCGGCACCGGGGTCGGC---GTCTC
GGACTTGACGATGCCGTCGATCGCATTGA--GCCGATCAAGCGCGGTGCGCTTCTCGCTCGTCGTGATAT
CCGGGCGCGCTTGGAATCCTTTGGCGAATTGGGAGGGTTTCAT---------------------------
---
>reference_J2315_gvar_IIIA
------------------------------------TCACTCCGACAACAGCATCCGCTCGAGCTGCTCG
AGAATCGCGTCG-CGCTTGTCCT--------TCGGGAGGC-CGCGCAGGCGCAATTCGA-TGCG-GTCTT
CGCC-ATACGA-CTTCAGGTCGCC-GACC-GACTTGCCGCCGA--GCTTGATCTCG-AGACGCT---GCG
CATAGCGCTGACGGCC-------CGCA-GGCTTCGGCGTCTCCTGTGCCGCGACGCGACCCTTG-ACGAT
GTCCGACACCTGGCGCGTGCTGAGATCGTCCGACACGATCTTGTTGATCAGCCGCAGCGTGGCCTCGGTG
CCGC--GCGCATT----GTGATAGC-GGCCGACCTGATACGCCATGTTCGATCCGAAGCGATCGGGGCGT
GC-GACCATTTCCTGCATGATCGCTTCCGGCAACTTGCCGATCGACAGCGCGACGGCCACCGTCGACTCG
TCGAGGCCGAGATGCTCGGAGAGTTCTTTCTGGCTCTGGAAATGCTTGTCGTCGAGGAAGCGGCGCCACA
CGACGGCGTTGTCGAAC--ACCGTCTGCGAATCGCGCTGAACGTTCAG-GTCGTAGCCGAGC---TTGTA
GCT---CTGGAT-GCCGATCGGCACATCGATCACG-ATCGCCTTGACCGATTCCTTGTTCGCTTCCTTCA
GCGCCCGCACG-CGACGCCC-GCCATCGCTGACGAAATACGTGCCCGGGTTGTCGTAATCCGGAATCACG
TGGAT------CGCCTG--CTGCTGTCCCTGCTTCGCGAGGTTGACCGCGAGTTCGGCAATCGACGATTT
CAGATAGAAGTGCCGCGGGTTGAACGGGCTGTGCTTGATCGCCTTCAGCGGCAGCTCGATCACCTGCCCG
GGTGCATAGCGATTCTCGAGACGCCACGCGCGATATTGCTGCGATTCGTCGATCGACGGATCGATCGTGA
ATTCCGGAGCAGGCGGCGGTGCGATGTCCTTCTTCGCGGATTTGGTCGGCGCCGGGGTCGGC---GTCTC
GGACTTGACGATGCCGTCGATCGCATTGA--GCCGATCAAGCGCCGTGCGCTTCTCGCTCGTCGTGATAT
CCGGGCGCGCTTGGAATCCTTTGGCAAATTGGGAGGGTTTCAT---------------------------
---
>reference_B_mallei_ATCC_23344
------------------------------------------CGACAACAGCATCCGCTCGAGCTGCTGC
AGGATCTCGTCCCGCTTTTCT---------CGCGTCAGGC-CGCGCAGCCGTAGCTCCA-GCCG-ATCCT
CGCC-ATACGA-CTTCAGATCGCC-GACC-GATACGCCGTTCA--GCTTGATCTCG-TGCCGCT---GCG
CATACCGCTGCCGGCT-------CGCG-GGCTTCGGGCTTTCCTGTGTGGTCGCCCTTCCCTTC-ACGAT
ATCGGCGACCTGACGGGTGCTGAGGTCGTCGGACAGGATCTTGTTGATGAGGCGCAGCGTCGAGTCGGTG
CCGC--GCGCCGC----GTGATAAC-GGCCCACCTGATATGCCATGTTCGAGCCGAAGCGATCCGGGCGC
GC-AACCATTTCCTGCATCACGGCTTCGGGCAATTTGCCGATCGACAGCGCAACGGCAACCGTCGATTCG
TCGAGCCCGAGATGCTCGGCCAATTCCTTTTGGCTCTGAAAATACTTTTCCTCGAGAAAGCGCTTCCAGA
CGATCGCGTTGTCGAAG--ACCGTTTGCGAATCGCGTTGGACGTTGAG-GTCGTAGCCGAGC---TTGTA
GCT---CTGAAT-GCCGATCGGCAGATCGACGACG-ATTGCCTTGACCGATTCCTTGTTCGCTTCCTTCA
GTGCGCGGACA-CGGCGGCC-GCCGTCGCTGACGAAGTACGAGCCCGGGTTGTCGTAATCGGGAATGACG
TGGATTGCTT--------GCTGTTGGCCCTGTTTCGCCAGATTGACCGCCAGCTCCGCGATGGACGACTT
CAGGTAGAAGTGCCGAGGGTTGAACGGGCTCGGCTTGATCGCCTTGAGCGGCAGTTCGATCACTTGGCCA
GGCTGATAGCGATTGTCGATTCGCCACGAACGATATTGGCTCGATTCGTCG-------------------
----------------------------------------------------------------------
----------------------------------------------------------------------
----------------------------------------------------------------------
---
>reference_B_pseudomallei_1710b
------------------------------------------CGACAACAGCATCCGCTCGAGCTGCTGC
AGGATCTCGTCCCGCTTTTCT---------CGCGTCAGGC-CGCGCAGCCGTAGCTCCA-GCCG-ATCCT
CGCC-ATACGA-CTTCAGATCGCC-GACC-GATACGCCGTTCA--GCTTGATCTCG-TGCCGCT---GCG
CATACCGCTGCCGGCT-------CGCG-GGCTTCGGGCTTTCCTGTGTGGTCGCCCTTCCCTTC-ACGAT
ATCGGCGACCTGACGGGTGCTGAGGTCGTCGGACAGGATCTTGTTGATGAGGCGCAGCGTCGAGTCGGTG
CCGC--GCGCCGC----GTGATAAC-GGCCCACCTGATATGCCATGTTCGAGCCGAAGCGATCCGGGCGC
GC-AACCATTTCCTGCATCACGGCTTCGGGCAATTTGCCGATCGACAGCGCAACGGCAACCGTCGATTCG
TCGAGCCCGAGATGCTCGGCCAATTCCTTTTGGCTCTGAAAATACTTTTCCTCGAGAAAGCGCTTCCAGA
CGATCGCGTTGTCGAAG--ACCGTTTGCGAATCGCGTTGGACGTTGAG-GTCGTAGCCGAGC---TTGTA
GCT---CTGAAT-GCCGATCGGCAGATCGACGACG-ATTGCCTTGACCGATTCCTTGTTCGCTTCCTTCA
GTGCGCGGACA-CGGCGGCC-GCCGTCGCTGACGAAGTACGAGCCCGGGTTGTCGTAATCGGGAATGACG
TGGATTGCTT--------GCTGTTGGCCCTGTTTCGCCAGATTGACCGCCAGCTCCGCGATGGACGACTT
CAGGTAGAAGTGCCGAGGGTTGAACGGGCTCGGCTTGATCGCCTTGAGCGGCAGTTCGATCACTTGGCCA
GGCTGATAGCGATTGTCGATTCGCCACGAACGATATTGGCTCGATTCGTCG-------------------
----------------------------------------------------------------------
----------------------------------------------------------------------
----------------------------------------------------------------------
---
>reference_B_xenovorans_LB400
------------------------------------------CTACTTCAACATTTTTTCAATCTGCCGA
AGGATATCGTCG-CGCTTTTCAC--------GCGTGAGAC-CCTTCAGGCGCAGTTCGA-TTCG-ATCAT
CCCC-GTACGA-CTTGAGATCGCC-TACC-GACACGCCGTCGA--GTTTGATTTCC-AGGCGTT---GCG
CGTAGCGTTGCCGTCC-------GGCG-GGTTTGGTACTTTCCTGGGCGCTCGCTCTTCCCTTG-ACGAT
GTCCGCAACCTGGCGCGTGCTCAGATCGTCGGAGAGGATTTTGTTGATCAGGCGCAGCGTTGCGTCAGCA
CCGC--GGGCAGT----GTGGTAAC-GGCCGACCTGATAGGCCATGTTCGAGCCGAAGCGATCGGGTCTC
GC-AACCATCTCGTGCATCACGACCTCGGGCAATTTGGAAATCGACAAGGCAACTGCAACGGTCGACTCG
TCCAGCCCGAGGTGTTCGGCGAGTTCCTTCTGGCTCTGGAAGTGCCGGTCATCGAGGAAGCGTCTCCATA
CGACCGCATTGTCGAAC--ACGGTCTGTGAATCACGTTGGACGTTGAG-GTCGTAGCCAAGC---TTGTA
GCT---CTGAAT-GCCGATCGGCAGATCGACGACG-ATCGCCTTCACCGATTCCTTGTTGGCTTCTTTCA
ATGCTCGCACG-CGCCGTCC-GCCATCGCTGACGAAGTAGGTGCCGGGATTGTCGTAATCCGGAATGACG
TGGATTGCTT--------GCTGCTGTCCCTGCTTGGCAAGGTTGACCGCGAGTTCGGCGATCGACGACTT
CAGATAGAAGTGCCGCGGGTTGAACGGGCTCGGCTTGATCGTTTTGAGCGCCAGCTCGATGACCTGACCA
GGCCGGTAGCCGTGCTCGAGCCGCCATGTGCGGTAGGCCGCTGATTCATTGGCCGCATCGACGGCATCGA
CTTCCGTGAGGCTCTGCGACGGCGTGCCGGGCGCGATGACGCGCCCCGCCGCCTCGCTATGCCTGGCGTC
GTTCTTGACGATACCGTCGATTGCGTTCA--AGCGATCGAGTGCGGTTCGCTTTTCGCTGCTGGTCGAAT
CAGGACGTGCTTGAAAGCCTTTGGCGAATTGGGAGGGTTTCAT---------------------------
---
